# Supplementary material for: Transitioning from Soil to Host: Comparative Transcriptome Analysis Reveals the Burkholderia pseudomallei Response to Different Niches
Source: Microbiol Spectr. 2023 Mar 1;11(2):e03835-22. doi: 10.1128/spectrum.03835-22 (PMC10100664; doi:10.1128/spectrum.03835-22)
Supplement: Supplemental file 1 — Data Set S1. Download spectrum.03835-22-s0001.xlsx, XLSX file, 1.6 MB [file spectrum.03835-22-s0001.xlsx]

## Sheet: All UKMD286 gene expression
					Supplementary File 1: B. pseudomallei expression profiles when grown in soil extract medium and during an infection of the host
					Dataset 1: Complete list of B. pseudomallei genes regulated in soil extract medium and during an infection of the host
gene_id	chromosome	start	end	strand	gene_annotation	GeneID	Gene symbol	VFDB Virulent Factors	VFDB Related genes	Infected mice RPM	Cultured in SE media RPM	baseMean	log2FoldChange	lfcSE	stat	pvalue	padj
d286_0001	1	1	1116	-	BPSL0001,carboxylate-amine ligase BPSL0001, 100% id, evalue: 0.0	3094483	BPSL0001	-	-	68.4753	1062.49	565.485	-3.95652	2.06612	-1.91495	0.055499	0.141612
d286_0002	1	1161	2375	-	BPSL0002,hypothetical protein BPSL0002, 100% id, evalue: 0.0	3094484	BPSL0002	-	-	338.438	941.014	639.726	-1.47567	0.706797	-2.08783	0.0368136	0.10323
d286_0003	1	3114	5096	-	BPSL0003,5-methylaminomethyl-2-thiouridine methyltransferase mnmC, 99.85% id, evalue: 0.0	3092684	BPSL0003	-	-	77.8363	148.979	113.408	-0.934962	1.21518	-0.769403	0.441654	0.611695
d286_0004	1	5488	5766	+	BPSL0004,DNA-binding protein HU-alpha hupA, 100% id, evalue: 1e-60	3091972	BPSL0004	-	-	3069.74	5987.04	4528.39	-0.963692	0.373196	-2.58227	0.00981538	0.0357414
d286_0005	1	5869	7209	-	BPSL0005,cobalamin synthesis protein/P47K BPSL0005, 99.78% id, evalue: 0.0	3092685	BPSL0005	-	-	91.4456	506.812	299.129	-2.46984	2.11156	-1.16968	0.242131	0.414345
d286_0006	1	7528	8013	-	BPSL0006,hypothetical protein BPSL0006, 100% id, evalue: 1e-119	3092172	BPSL0006	-	-	160.906	536.745	348.825	-1.73902	0.609859	-2.85151	0.00435116	0.0188013
d286_0007	1	8416	10668	+	BPSL0007,general secretory pathway protein D gspD, 99.87% id, evalue: 0.0	3091427	BPSL0007	-	-	500.473	865.009	682.741	-0.789402	0.376679	-2.09569	0.0361098	0.101634
d286_0008	1	10665	12158	+	BPSL0008,general secretory pathway protein E gspE, 99.40% id, evalue: 0.0	3091428	BPSL0008	-	-	235.542	328.85	282.196	-0.481231	2.36029	-0.203886	0.838442	0.909026
d286_0009	1	12163	13380	+	BPSL0009,general secretory pathway protein F gspF, 99.75% id, evalue: 0.0	3092853	BPSL0009	-	-	134.325	165.987	150.156	-0.304012	0.664842	-0.45727	0.647477	0.775773
d286_0010	1	13452	13862	-	BPSL0010,general secretory pathway protein gspC, 100% id, evalue: 5e-94	3092040	BPSL0010	-	-	31.1383	109.787	70.4626	-1.8216	0.876878	-2.07737	0.0377674	0.105204
d286_0011	1	14010	14462	+	BPSL0011,general secretory pathway protein G gspG, 100% id, evalue: 1e-108	3092989	BPSL0011	-	-	84.3632	157.639	121.001	-0.901816	0.569318	-1.58403	0.113187	0.240621
d286_0012	1	14497	15096	+	BPSL0012,general secretory pathway protein H gspH, 99.37% id, evalue: 3e-109	3092990	BPSL0012	-	-	77.5902	75.2314	76.4108	0.0453023	2.11135	0.0214566	0.982881	0.991211
d286_0013	1	15093	15503	+	BPSL0013,general secretory pathway protein I gspI, 100% id, evalue: 3e-93	3092326	BPSL0013	-	-	30.5639	31.7921	31.178	-0.0528989	1.2391	-0.0426916	0.965947	0.981453
d286_0014	1	15481	16209	+	BPSL0014,general secretory pathway protein J gspJ, 100% id, evalue: 8e-173	3092327	BPSL0014	-	-	211.359	44.585	127.972	2.24459	0.492869	4.55413	5.26025e-06	5.47177e-05
d286_0015	1	16211	17461	+	BPSL0015,general secretory pathway protein K gspK, 99.44% id, evalue: 0.0	3094007	BPSL0015	-	-	88.6745	56.7144	72.6945	0.645455	2.13943	0.301695	0.762885	0.858065
d286_0016	1	17507	18916	+	BPSL0016,general secretory pathway protein L gspL, 100% id, evalue: 0.0	3093877	BPSL0016	-	-	81.5101	85.6885	83.5993	-0.0715717	0.569434	-0.125689	0.899978	0.944271
d286_0017	1	18892	19419	+	BPSL0017,general secretory pathway protein M gspM, 100% id, evalue: 3e-118	3093878	BPSL0017	-	-	25.4321	61.9241	43.6781	-1.28649	0.918786	-1.40021	0.16145	0.310359
d286_0018	1	19458	20249	+	BPSL0018,general secretory pathway protein N gspN, 100% id, evalue: 0.0	3093630	BPSL0018	-	-	216.902	74.5657	145.734	1.54018	0.482487	3.19217	0.00141208	0.00746833
d286_0019	1	20543	22159	-	BPSL0019,outer membrane efflux lipoprotein BPSL0019, 99.80% id, evalue: 0.0	3092173	BPSL0019	-	-	134.325	209.403	171.864	-0.63928	0.679727	-0.940495	0.346964	0.525587
d286_0020	1	22381	22653	-	BPSL0020,hypothetical protein BPSL0020, 98.89% id, evalue: 2e-60	3091507	BPSL0020	-	-	30.5639	46.4744	38.5191	-0.600649	1.2281	-0.489086	0.624781	0.758662
d286_0021	1	22852	23343	+	BPSL0021,MarR family transcriptional regulator BPSL0021, 100% id, evalue: 9e-114	3091508	BPSL0021	-	-	69.359	243.514	156.437	-1.81047	1.50959	-1.19931	0.230406	0.399218
d286_0022	1	23491	25053	+	BPSL0022,transporter protein BPSL0022, 100% id, evalue: 0.0	3091830	BPSL0022	-	-	109.713	191.308	150.51	-0.80257	0.482967	-1.66175	0.0965633	0.214035
d286_0023	1	25113	26036	-	BPSL0023,LysR family transcriptional regulator BPSL0023, 100% id, evalue: 0.0	3091831	BPSL0023	-	-	103.597	168.279	135.938	-0.698337	0.60662	-1.15119	0.249652	0.422383
d286_0024	1	26248	26646	+	BPSL0024,LrgA family protein BPSL0024, 99.24% id, evalue: 3e-84	3093775	BPSL0024	-	-	138.554	47.6323	93.0931	1.54088	2.28798	0.673466	0.500651	0.658169
d286_0025	1	26715	27437	+	BPSL0025,hypothetical protein BPSL0025, 99.58% id, evalue: 4e-168	3093776	BPSL0025	-	-	456.382	72.017	264.199	2.66426	0.610792	4.36197	1.28894e-05	0.000122511
d286_0026	1	28265	28762	+	BPSL0026,flagellar basal body protein FliL fliL, 100% id, evalue: 3e-117	3091889	BPSL0026	Flagella	fliL	24.9397	34.9366	29.9381	-0.484032	1.91365	-0.252937	0.800317	0.883467
d286_0027	1	28818	29783	+	BPSL0027,flagellar motor switch protein FliM fliM, 100% id, evalue: 0.0	3092027	BPSL0027	Flagella	fliM	136.275	92.6209	114.448	0.55763	1.35511	0.411501	0.680705	0.800218
d286_0028	1	29785	30273	+	BPSL0028,flagellar motor switch protein fliN, 100% id, evalue: 3e-115	3092028	BPSL0028	Flagella	fliN	144.342	51.1516	97.7469	1.49714	1.48141	1.01062	0.312198	0.490514
d286_0029	1	30270	30935	+	BPSL0029,flagellar protein fliO, 99.39% id, evalue: 7e-109	3093248	BPSL0029	Flagella	fliO	66.5059	18.6131	42.5595	1.83801	2.06918	0.88828	0.37439	0.549623
d286_0030	1	30937	31767	+	BPSL0030,flagellar biosynthesis protein FliP fliP, 99.60% id, evalue: 4e-179	3092828	BPSL0030	Flagella	fliP	55.5036	27.627	41.5653	1.00836	1.46208	0.689678	0.490397	0.648991
d286_0031	1	31808	32065	+	BPSL0031,flagellar biosynthesis protein FliQ fliQ, 100% id, evalue: 2e-53	3092829	BPSL0031	Flagella	fliQ	82.5768	6.52322	44.55	3.66052	1.41746	2.58245	0.00981008	0.0357414
d286_0032	1	32184	32966	+	BPSL0032,flagellar biosynthetic protein fliR, 99.23% id, evalue: 4e-178	3091494	BPSL0032	Flagella	fliR	36.024	26.8208	31.4224	0.427531	1.88475	0.226837	0.820551	0.898468
d286_0033	1	33286	33714	-	BPSL0033,MerR family transcriptional regulator BPSL0033, 99.30% id, evalue: 5e-97	3091890	BPSL0033	-	-	22.1686	66.4905	44.3296	-1.58091	1.65927	-0.952773	0.340705	0.520532
d286_0034	1	33796	34671	+	BPSL0034,hypothetical protein BPSL0034, 99.31% id, evalue: 0.0	3092235	BPSL0034	-	-	0	8.83561	4.41781	-3.09401	2.04113	-1.51583	0.129561	0.266559
d286_0035	1	34824	35183	+	BPSL0035;hypothetical protein 34649:35170 forward	3092236	BPSL0035	-	-	0	6.85187	3.42593	-2.72755	2.12561	-1.28319	0.199426	0.360599
d286_0036	1	35341	36354	+	BPSL0036,transport protein BPSL0036, 100% id, evalue: 0.0	3094577	BPSL0036	-	-	27.7108	24.943	26.3269	0.154527	1.83453	0.0842322	0.932872	0.961974
d286_0037	1	36438	37235	+	BPSL0037,ATP-binding ABC transporter protein BPSL0037, 100% id, evalue: 0.0	3094578	BPSL0037	-	-	8.31323	2.8106	5.56192	1.57474	1.60127	0.983431	0.325396	0.503316
d286_0038	1	37263	38111	+	BPSL0038,binding-protein-dependent transport systems inner membrane component BPSL0038, 100% id, evalue: 0.0	3094681	BPSL0038	-	-	0	5.21145	2.60572	-2.332	2.34391	-0.994921	0.319775	0.497558
d286_0039	1	38189	39568	+	BPSL0039,sensor kinase BPSL0039, 100% id, evalue: 0.0	3094682	BPSL0039	-	-	8.31323	3.29553	5.80438	1.34215	1.6137	0.831724	0.405565	0.579796
d286_0040	1	39579	40256	+	BPSL0040,response regulator protein BPSL0040, 100% id, evalue: 5e-163	3093986	BPSL0040	-	-	0	2.83123	1.41561	-1.45199	2.70451	-0.536877	0.591353	0.731963
d286_0041	1	40546	41706	+	BPSL0041,outer membrane porin lipoprotein BPSL0041, 99.73% id, evalue: 0.0	3093987	BPSL0041	-	-	0	5.34116	2.67058	-2.36767	2.29771	-1.03045	0.3028	0.480828
d286_0042	1	42179	44194	+	BPSL0042,type III restriction-modification system methylase BPSL0042, 99.55% id, evalue: 0.0	3092538	BPSL0042	-	-	0	80.7589	40.3794	-6.28669	1.62881	-3.85968	0.000113536	0.000855115
d286_0043	1	44235	47264	+	BPSL0043,type III restriction system endonuclease BPSL0043, 99.41% id, evalue: 0.0	3092539	BPSL0043	-	-	11.0843	62.7293	36.9068	-2.49094	1.33109	-1.87136	0.0612957	0.152691
d286_3117	1	3583826	3586549	-	BPSL0043;type III restriction system endonuclease 44222:47251 forward	3092539	BPSL0043	-	-	119.156	131.842	125.499	-0.145497	2.22216	-0.0654754	0.947795	0.971972
d286_0044	1	47802	48902	+	BPSL0044,outer membrane porin BPSL0044, 99.73% id, evalue: 0.0	3093858	BPSL0044	-	-	0	3.63151	1.81575	-1.81093	2.54748	-0.710874	0.477163	0.639153
d286_0045	1	49302	50261	+	BPSL0045,AraC family transcriptional regulator BPSL0045, 99.37% id, evalue: 0.0	3093859	BPSL0045	-	-	0	35.5767	17.7883	-5.10367	1.76657	-2.88903	0.00386429	0.0169937
d286_0046	1	50384	51115	-	BPSL0046,ABC transport system ATP-binding protein BPSL0046, 100% id, evalue: 8e-172	3092441	BPSL0046	-	-	0	6.6823	3.34115	-2.6905	2.28463	-1.17766	0.238933	0.410645
d286_0047	1	51488	52210	-	BPSL0047,ABC transport system ATP-binding protein BPSL0047, 99.17% id, evalue: 4e-167	3092442	BPSL0047	-	-	0	4.336	2.168	-2.06668	2.44434	-0.845496	0.397834	0.571628
d286_0048	1	52207	53256	-	BPSL0048,hypothetical protein BPSL0048, 99.43% id, evalue: 0.0	3092017	BPSL0048	-	-	2.77108	3.93079	3.35093	-0.489511	1.9897	-0.246022	0.805665	0.887231
d286_0049	1	53253	54131	-	BPSL0049,branched-chain amino acid transport system permease BPSL0049, 99.66% id, evalue: 0.0	3092018	BPSL0049	-	-	0	1.62714	0.813568	-0.654852	3.21817	-0.203486	0.838755	NA
d286_0050	1	54136	55395	-	BPSL0050,hypothetical protein BPSL0050, 100% id, evalue: 0.0	3094741	BPSL0050	-	-	0	13.2838	6.64192	-3.68348	1.98351	-1.85705	0.063304	0.156225
d286_0051	1	55612	57117	-	BPSL0051,phenylacetaldehyde dehydrogenase BPSL0051, 100% id, evalue: 0.0	3094742	BPSL0051	-	-	8.31323	58.7548	33.534	-2.80845	1.25375	-2.24004	0.0250885	0.0759909
d286_0052	1	57172	57564	-	BPSL0052,hypothetical protein BPSL0052, 100% id, evalue: 3e-94	3093596	BPSL0052	-	-	0	25.0626	12.5313	-4.59846	1.73922	-2.64398	0.00819366	0.031092
d286_0053	1	57575	58384	-	BPSL0053,hypothetical protein BPSL0053, 100% id, evalue: 0.0	3093597	BPSL0053	-	-	0	47.0936	23.5468	-5.50864	1.65974	-3.31897	0.000903515	0.00509083
d286_0054	1	58430	59227	-	BPSL0054,short chain dehydrogenase BPSL0054, 99.25% id, evalue: 0.0	3093902	BPSL0054	-	-	0	30.7219	15.3609	-4.89193	1.81193	-2.69984	0.00693732	0.0274723
d286_0055	1	59312	60982	-	BPSL0055,glucose-methanol-choline (GMC) oxidoreductase BPSL0055, 100% id, evalue: 0.0	3093903	BPSL0055	-	-	17.1188	79.081	48.0999	-2.21269	1.58999	-1.39164	0.164033	0.314431
d286_0056	1	61709	62050	+	BPSL0056,PadR-like family transcriptional regulator BPSL0056, 99.12% id, evalue: 1e-79	3093581	BPSL0056	-	-	0	20.5451	10.2726	-4.31134	1.87384	-2.30081	0.0214026	0.0674567
d286_0057	1	62047	63216	+	BPSL0057,hypothetical protein BPSL0057, 97.22% id, evalue: 0.0	3093582	BPSL0057	-	-	56.7345	88.0642	72.3993	-0.636645	0.986504	-0.645355	0.518697	0.672239
d286_0058	1	63889	64875	-	BPSL0058,fatty acid desaturase BPSL0058, 99.70% id, evalue: 0.0	3091707	BPSL0058	-	-	77.5902	82.007	79.7986	-0.0791282	2.09031	-0.0378547	0.969804	0.983711
d286_0059	1	64905	65741	-	BPSL0059,hypothetical protein BPSL0059, 100% id, evalue: 0.0	3091708	BPSL0059	-	-	283.407	71.2422	177.325	1.99288	0.472995	4.21331	2.51653e-05	0.000222463
d286_0060	1	66181	67296	-	BPSL0060,AraC family transcriptional regulator BPSL0060, 97.84% id, evalue: 0.0	3094177	BPSL0060	-	-	30.4819	37.7699	34.1259	-0.306893	1.81703	-0.168898	0.865877	0.923532
d286_0061	1	67409	68545	+	BPSL0061,acyl-CoA dehydrogenase BPSL0061, 99.74% id, evalue: 0.0	3094178	BPSL0061	-	-	28.2031	37.9657	33.0844	-0.429877	0.879652	-0.488689	0.625062	0.758848
d286_0062	1	69200	70405	+	BPSL0062,acetyl-CoA acetyltransferase BPSL0062, 100% id, evalue: 0.0	3093660	BPSL0062	-	-	8.31323	17.8422	13.0777	-1.09024	1.39204	-0.783193	0.433514	0.604978
d286_0063	1	70418	72541	+	BPSL0063,fatty oxidation complex subunit alpha BPSL0063, 100% id, evalue: 0.0	3093661	BPSL0063	-	-	30.4819	33.3161	31.899	-0.125908	1.814	-0.0694092	0.944664	0.969632
d286_0064	1	73004	74128	+	BPSL0064,alpha-methylacyl-CoA racemase BPSL0064, 100% id, evalue: 0.0	3094272	BPSL0064	-	-	132.702	79.3412	106.022	0.740718	0.607689	1.21891	0.222878	0.390792
d286_0065	1	74205	74771	-	BPSL0065,lipoprotein BPSL0065, 98.40% id, evalue: 7e-134	3094273	BPSL0065	-	-	13.8554	100.961	57.408	-2.85783	1.40117	-2.0396	0.0413904	0.113021
d286_0066	1	75119	75604	-	BPSL0066,hypothetical protein BPSL0066, 98.70% id, evalue: 2e-110	3091815	BPSL0066	-	-	74.0174	8.08393	41.0507	3.19436	1.40658	2.27101	0.0231465	0.0711372
d286_0067	1	76139	76579	+	BPSL0067,hypothetical protein BPSL0067, 100% id, evalue: 2e-106	3091816	BPSL0067	-	-	80.3613	84.3187	82.34	-0.0686812	2.10313	-0.0326566	0.973948	0.986028
d286_0068	1	76566	76934	+	BPSL0068,lipoprotein BPSL0068, 100% id, evalue: 2e-86	3093713	BPSL0068	-	-	50.2897	64.4659	57.3778	-0.355432	0.771162	-0.460905	0.644867	0.773736
d286_0069	1	77620	78378	-	BPSL0069,transmembrane regulator BPSL0069, 99.60% id, evalue: 2e-175	3093714	BPSL0069	-	-	0	13.1776	6.58878	-3.67095	1.87835	-1.95434	0.0506606	0.132555
d286_0070	1	78375	78890	-	BPSL0070,RNA polymerase sigma factor BPSL0070, 99.42% id, evalue: 7e-117	3092412	BPSL0070	-	-	36.5164	12.9727	24.7445	1.4952	0.703072	2.12667	0.0334473	0.0961874
d286_0071	1	79051	80136	+	BPSL0071,catalase BPSL0071, 99.45% id, evalue: 0.0	3092413	BPSL0071	-	-	0	7.24239	3.6212	-2.80701	2.14563	-1.30824	0.190791	0.35048
d286_0072	1	80133	80660	+	BPSL0072,type-b cytochrome BPSL0072, 99.43% id, evalue: 4e-119	3091482	BPSL0072	-	-	0	0.74574	0.37287	0.475716	4.46801	0.106471	0.915208	NA
d286_0073	1	81528	83996	-	BPSL0073,DNA gyrase subunit B gyrB, 100% id, evalue: 0.0	3091483	BPSL0073	-	-	341.19	599.722	470.456	-0.813271	0.724298	-1.12284	0.261505	0.435321
d286_0074	1	84184	85236	-	BPSL0074,DNA polymerase III subunit beta dnaN, 100% id, evalue: 0.0	3092204	BPSL0074	-	-	974.839	1117.45	1046.14	-0.19681	0.586435	-0.335604	0.737169	0.839778
d286_0075	1	85450	86970	-	BPSL0075,chromosomal replication initiation protein dnaA, 99.80% id, evalue: 0.0	3093573	BPSL0075	-	-	137.178	593.621	365.399	-2.11225	0.609472	-3.4657	0.000528852	0.00325405
d286_0076	1	87522	87632	+	BPSL0075a,50S ribosomal protein L34 rpmH, 100% id, evalue: 1e-17	3094113	BPSL0075a	-	-	104.007	182.096	143.052	-0.808035	0.489872	-1.64948	0.0990487	0.217738
d286_0077	1	87778	88116	+	BPSL0076,ribonuclease P protein component rnpA, 100% id, evalue: 2e-75	3092170	BPSL0076	-	-	158.69	170.073	164.381	-0.0990669	1.06412	-0.0930974	0.925826	0.957408
d286_0078	1	88196	88465	+	BPSL0077,hypothetical protein BPSL0077, 100% id, evalue: 4e-61	3094114	BPSL0077	-	-	84.035	75.058	79.5465	0.164878	0.609158	0.270666	0.786648	0.873835
d286_0079	1	88474	90150	+	BPSL0078,inner membrane protein translocase component YidC BPSL0078, 100% id, evalue: 0.0	3093552	BPSL0078	-	-	524.119	733.164	628.641	-0.484555	0.453075	-1.06948	0.284853	0.461442
d286_0080	1	90309	90632	-	BPSL0079;hypothetical protein 90207:90668 reverse	3093553	BPSL0079	-	-	363.459	161.674	262.567	1.1683	0.450924	2.5909	0.00957252	0.0351583
d286_0081	1	91066	92469	+	BPSL0080,tRNA modification GTPase TrmE trmE, 100% id, evalue: 0.0	3093677	BPSL0080	-	-	112.977	137.668	125.322	-0.28643	0.659107	-0.434573	0.663872	0.787645
d286_0082	1	92740	93867	+	BPSL0081,phage integrase intA, 99.73% id, evalue: 0.0	3093479	BPSL0081	-	-	24.9397	91.4129	58.1763	-1.87076	1.70385	-1.09796	0.272222	0.447685
d286_1233	1	1406450	1407643	-	BPSL0081;intA phage integrase 92536:93765 forward	3093479	BPSL0081	-	-	3015.09	300.756	1657.92	3.32561	0.411668	8.07838	6.56346e-16	3.07501e-14
d286_3142	1	3618045	3619055	-	BPSL0081;intA phage integrase 92536:93765 forward	3093479	BPSL0081	-	-	52.6505	267.274	159.962	-2.34258	1.95062	-1.20094	0.229775	0.398357
d286_0083	1	94515	97367	-	BPSL0082,hypothetical protein BPSL0082, 99.68% id, evalue: 0.0	3092581	BPSL0082	-	-	129.931	67.817	98.8742	0.936968	0.65305	1.43476	0.151356	0.295948
d286_0084	1	97507	97848	-	BPSL0083,hypothetical protein BPSL0083, 100% id, evalue: 6e-81	3092582	BPSL0083	-	-	51.3565	18.1093	34.7329	1.5024	2.06747	0.726685	0.467419	0.631796
d286_0085	1	97845	98102	-	BPSL0084,hypothetical protein BPSL0084, 100% id, evalue: 9e-56	3094005	BPSL0084	-	-	22.661	20.7399	21.7004	0.122558	0.897914	0.136492	0.891432	0.938628
d286_0086	1	98095	98271	-	BPSL0085,hypothetical protein BPSL0085, 100% id, evalue: 4e-35	3094006	BPSL0085	-	-	2.85314	19.9808	11.417	-2.82756	1.64784	-1.71592	0.0861774	0.196458
d286_0087	1	98639	99118	-	BPSL0086,hypothetical protein BPSL0086, 98.11% id, evalue: 3e-108	3091698	BPSL0086	-	-	0	17.4258	8.71291	-4.07472	3.17698	-1.28258	0.19964	0.360599
d286_0089	1	99511	100032	-	BPSL0087,DNA-binding protein BPSL0087, 99.42% id, evalue: 4e-123	3091699	BPSL0087	-	-	30.4819	90.5745	60.5282	-1.56871	1.77685	-0.882859	0.377312	0.552278
d286_0090	1	100440	101123	-	BPSL0088,hypothetical protein BPSL0088, 99.56% id, evalue: 8e-163	3093680	BPSL0088	-	-	14.0195	76.225	45.1223	-2.43985	0.904398	-2.69776	0.00698072	0.0275799
d286_0091	1	101350	102501	-	BPSL0089,hypothetical protein BPSL0089, 98.80% id, evalue: 0.0	3093681	BPSL0089	-	-	44.3372	223.548	133.943	-2.33247	1.8983	-1.22872	0.219179	0.386633
d286_0094	1	104130	104819	-	BPSL0092,lipoprotein BPSL0092, 99.56% id, evalue: 3e-172	3094375	BPSL0092	-	-	38.7951	93.5291	66.1621	-1.26777	1.88076	-0.674073	0.500265	0.657807
d286_0095	1	105385	106542	+	BPSL0093,lipoprotein BPSL0093, 100% id, evalue: 0.0	3094376	BPSL0093	-	-	62.2766	62.9566	62.6166	-0.0182772	0.794242	-0.0230121	0.981641	0.990508
d286_0096	1	106605	106760	+	BPSL0094,lipoprotein BPSL0094, 100% id, evalue: 6e-30	3093277	BPSL0094	-	-	5.54216	9.69638	7.61927	-0.792819	1.4398	-0.550647	0.581876	0.724604
d286_0098	1	107437	107997	+	BPSL0096,spermidine n(1)-acetyltransferase speG, 99.46% id, evalue: 1e-136	3094564	BPSL0096	-	-	1044.25	216.733	630.494	2.26819	0.687578	3.2988	0.000970975	0.0054298
d286_0099	1	108540	108830	+	BPSL0097,hypothetical protein BPSL0097, 100% id, evalue: 2e-67	3093576	BPSL0097	-	-	39.3695	1256.34	647.856	-4.9961	0.758211	-6.58933	4.41827e-11	1.21018e-09
d286_0100	1	109046	109600	+	BPSL0098,hypothetical protein BPSL0098, 100% id, evalue: 1e-134	3093577	BPSL0098	-	-	30.4819	294.469	162.476	-3.26958	1.74546	-1.87319	0.0610424	0.152222
d286_0101	1	109844	110260	-	BPSL0099,glyoxalase/bleomycin resistance protein/dioxygenase superfamily protein BPSL0099, 100% id, evalue: 2e-97	3092506	BPSL0099	-	-	64.8836	839.461	452.172	-3.69526	0.639706	-5.7765	7.62713e-09	1.50825e-07
d286_0102	1	110662	111756	+	BPSL0100,O6-methylguanine-DNA methyltransferase BPSL0100, 99.45% id, evalue: 0.0	3092507	BPSL0100	-	-	131.8	259.329	195.565	-0.97536	0.508419	-1.91842	0.0550579	0.140867
d286_0103	1	111753	112694	+	BPSL0101,DNA-3-methyladenine glycosylase II BPSL0101, 99.36% id, evalue: 0.0	3094154	BPSL0101	-	-	130.241	185.029	157.635	-0.506166	2.21957	-0.228047	0.81961	0.898264
d286_0104	1	112886	114466	+	BPSL0102,glutamate--cysteine ligase BPSL0102, 99.81% id, evalue: 0.0	3094155	BPSL0102	-	-	264.565	500.721	382.643	-0.919812	1.03167	-0.891577	0.37262	0.548106
d286_0105	1	114485	114715	-	BPSL0103;RNA polymerase sigma factor 114323:115771 reverse	3093184	BPSL0103	-	-	158.217	27.534	92.8753	2.52269	0.738521	3.41587	0.000635793	0.00380581
d286_0106	1	114792	115295	-	BPSL0103;RNA polymerase sigma factor 114323:115771 reverse	3093184	BPSL0103	-	-	450.429	14.5837	232.507	4.94586	0.527529	9.37553	6.88309e-21	5.76823e-19
d286_0107	1	115396	115932	-	BPSL0103;RNA polymerase sigma factor 114323:115771 reverse	3093184	BPSL0103	-	-	531.674	6.63965	269.157	6.32326	0.667895	9.46745	2.86772e-21	2.62506e-19
d286_0108	1	116195	116743	-	BPSL0104,hypothetical protein BPSL0104, 99.45% id, evalue: 1e-128	3093185	BPSL0104	-	-	311.528	37.6066	174.568	3.04991	0.482381	6.32263	2.57152e-10	6.37522e-09
d286_0109	1	117360	117929	-	BPSL0106,hypothetical protein BPSL0106, 98.41% id, evalue: 2e-131	3094118	BPSL0106	-	-	460.283	33.0241	246.654	3.80231	0.503007	7.55916	4.05692e-14	1.58807e-12
d286_0110	1	118032	119000	-	BPSL0107,LysR family transcriptional regulator BPSL0107, 99.69% id, evalue: 0.0	3092142	BPSL0107	-	-	66.5059	116.58	91.5428	-0.808889	2.04037	-0.396443	0.691778	0.808184
d286_0111	1	119143	120237	+	BPSL0108,extracellular solute-binding lipoprotein BPSL0108, 98.90% id, evalue: 0.0	3092143	BPSL0108	-	-	36.2702	75.1041	55.6872	-1.0463	0.864727	-1.20998	0.226288	0.394727
d286_0112	1	120266	121378	+	BPSL0109,histone deacetylase BPSL0109, 99.19% id, evalue: 0.0	3092519	BPSL0109	-	-	39.5336	75.4828	57.5082	-0.936215	0.68584	-1.36506	0.172233	0.326054
d286_0113	1	121419	122264	+	BPSL0110,carbon-nitrogen hydrolase BPSL0110, 99.64% id, evalue: 0.0	3092520	BPSL0110	-	-	36.024	71.1643	53.5941	-0.980261	1.84501	-0.531303	0.595209	0.735207
d286_0116	1	123417	124355	+	BPSL0111,portal protein BPSL0111, 99.04% id, evalue: 0.0	3094170	BPSL0111	-	-	81.2639	413.164	247.214	-2.34464	0.632421	-3.7074	0.000209399	0.00145722
d286_0119	1	126950	127210	+	BPSL0114;hypothetical protein 127678:128082 forward	3091909	BPSL0114	-	-	11.0843	60.6575	35.8709	-2.44256	1.32597	-1.84209	0.0654618	0.159894
d286_0120	1	127248	128117	+	BPSL0115,patatin-like phospholipase BPSL0115, 100% id, evalue: 0.0	3092422	BPSL0115	-	-	87.5446	143.755	115.65	-0.717277	0.633099	-1.13296	0.25723	0.430768
d286_0121	1	128238	129254	-	BPSL0116,D-isomer specific 2-hydroxyacid dehydrogenase BPSL0116, 100% id, evalue: 0.0	3092423	BPSL0116	-	-	135.473	313.365	224.419	-1.21114	0.576751	-2.09994	0.0357346	0.100816
d286_0122	1	129693	130748	+	BPSL0117,LysR family transcriptional regulator BPSL0117, 100% id, evalue: 0.0	3092350	BPSL0117	-	-	897.267	1327.26	1112.26	-0.564919	0.422751	-1.33629	0.181454	0.339731
d286_0124	1	130973	133582	-	BPSL0118,DNA topoisomerase III BPSL0118, 100% id, evalue: 0.0	3092351	BPSL0118	-	-	923.173	1666.89	1295.03	-0.852298	0.422273	-2.01836	0.0435539	0.117633
d286_0125	1	133793	134164	-	BPSL0119,thioredoxin BPSL0119, 100% id, evalue: 3e-86	3093728	BPSL0119	-	-	45.6502	84.4138	65.032	-0.888219	1.93648	-0.458678	0.646465	0.775185
d286_0126	1	134224	135414	-	BPSL0120,SMF family protein BPSL0120, 98.99% id, evalue: 0.0	3093729	BPSL0120	-	-	129.275	65.9836	97.6292	0.970834	0.486722	1.99464	0.0460826	0.122901
d286_0127	1	135643	136146	+	BPSL0121,peptide deformylase def, 100% id, evalue: 8e-122	3093438	BPSL0121	-	-	168.726	190.235	179.481	-0.173065	0.447699	-0.386565	0.699078	0.812564
d286_0128	1	136178	137161	+	BPSL0122,methionyl-tRNA formyltransferase fmt, 99.39% id, evalue: 0.0	3094560	BPSL0122	-	-	225.625	117.954	171.79	0.935067	0.532377	1.7564	0.0790203	0.183517
d286_1948	1	2275655	2276602	+	BPSL0122;fmt methionyl-tRNA formyltransferase 137048:138031 forward	3094560	BPSL0122	-	-	80.6074	234.657	157.632	-1.54001	1.21566	-1.2668	0.205226	0.368155
d286_0129	1	137312	137917	+	BPSL0123,LysE type translocator protein BPSL0123, 99.50% id, evalue: 6e-142	3093926	BPSL0123	-	-	100.251	145.271	122.761	-0.533649	1.03584	-0.515183	0.606425	0.743923
d286_0130	1	138027	138884	+	BPSL0124,M48 family peptidase BPSL0124, 100% id, evalue: 0.0	3093927	BPSL0124	-	-	975.596	159.232	567.414	2.61537	0.374784	6.97835	2.98669e-12	9.81812e-11
d286_0132	1	139486	140895	+	BPSL0125,NOL1/NOP2/Sun family protein sun, 100% id, evalue: 0.0	3092372	BPSL0125	-	-	287.984	106.234	197.109	1.43871	0.800204	1.79793	0.0721883	0.171603
d286_0133	1	140892	141482	+	BPSL0126,hypothetical protein BPSL0126, 99.49% id, evalue: 4e-143	3093321	BPSL0126	-	-	136.029	328.737	232.383	-1.27223	1.41212	-0.900939	0.367621	0.544328
d286_0134	1	141484	143892	+	BPSL0127,sensor kinase BPSL0127, 100% id, evalue: 0.0	3093322	BPSL0127	-	-	579.868	373.338	476.603	0.635206	0.466235	1.36242	0.173067	0.327527
d286_0135	1	143923	144576	+	BPSL0128,response regulator protein BPSL0128, 99.54% id, evalue: 2e-155	3093384	BPSL0128	-	-	203.949	122.621	163.285	0.733264	0.857685	0.854934	0.392588	0.566553
d286_1327	1	1510376	1510621	-	BPSL0129;int prophage integrase 145390:146520 reverse	3093478	BPSL0129	-	-	0	18.4449	9.22247	-4.1558	1.86684	-2.22612	0.0260063	0.0781918
d286_5381	2	2403090	2403377	+	BPSL0173;phage portal vertex protein 177404:178459 forward	3092333	BPSL0173	-	-	77.0347	22.3729	49.7038	1.78301	2.11614	0.842575	0.399466	0.573403
d286_0117	1	124399	124755	-	BPSL0174,phage DNA-binding protein BPSL0174, 100% id, evalue: 9e-82	3094173	BPSL0174	-	-	16.6265	261.698	139.162	-3.97055	1.48523	-2.67336	0.00750953	0.0291656
d286_0136	1	145114	145779	+	BPSL0177,hypothetical protein BPSL0177, 100% id, evalue: 3e-165	3093810	BPSL0177	-	-	270.947	371.535	321.241	-0.456209	0.573054	-0.7961	0.425974	0.597488
d286_0137	1	145873	146505	+	BPSL0178,hypothetical protein BPSL0178, 99.52% id, evalue: 4e-158	3093742	BPSL0178	-	-	44.3372	245.547	144.942	-2.4679	1.89261	-1.30396	0.192246	0.351742
d286_0138	1	146525	146977	+	BPSL0179,6-pyruvoyl tetrahydrobiopterin synthase BPSL0179, 99.33% id, evalue: 5e-108	3093743	BPSL0179	-	-	39.2054	106.237	72.7213	-1.43522	0.663317	-2.1637	0.0304875	0.089316
d286_0139	1	147435	148187	+	BPSL0180,HpcH/HpaI aldolase BPSL0180, 100% id, evalue: 8e-178	3094620	BPSL0180	-	-	125.437	158.054	141.746	-0.332182	0.942352	-0.352503	0.724461	0.829659
d286_0140	1	148232	148960	+	BPSL0181,hypothetical protein BPSL0181, 99.17% id, evalue: 5e-169	3094621	BPSL0181	-	-	19.6437	76.9029	48.2733	-1.96696	0.82892	-2.37291	0.0176484	0.0578874
d286_0141	1	149281	150429	-	BPSL0182,rod shape-determining protein rodA, 100% id, evalue: 0.0	3092171	BPSL0182	-	-	0	29.0374	14.5187	-4.81068	1.75415	-2.74246	0.00609808	0.0247669
d286_0142	1	150441	152852	-	BPSL0183,penicillin-binding protein mrdA, 96.94% id, evalue: 0.0	3091495	BPSL0183	-	-	44.3372	23.7141	34.0257	0.904185	1.94852	0.464037	0.642621	0.771664
d286_0143	1	153036	153548	-	BPSL0184,rod shape-determining protein BPSL0184, 100% id, evalue: 4e-119	3094616	BPSL0184	-	-	30.4819	9.01986	19.7509	1.75915	1.86634	0.94257	0.345901	0.524703
d286_0144	1	153545	154618	-	BPSL0185,rod shape-determining protein MreC BPSL0185, 100% id, evalue: 0.0	3094617	BPSL0185	-	-	48.2571	33.5328	40.895	0.522203	1.02297	0.510477	0.609717	0.745697
d286_0145	1	154738	155781	-	BPSL0186,rod shape-determining protein MreB mreB, 100% id, evalue: 0.0	3091496	BPSL0186	-	-	629.338	640.233	634.785	-0.0247525	0.463996	-0.0533463	0.957456	0.977164
d286_0146	1	156168	156446	+	BPSL0187,aspartyl/glutamyl-tRNA amidotransferase subunit C gatC, 100% id, evalue: 3e-62	3092492	BPSL0187	-	-	27.7108	61.7381	44.7245	-1.15315	1.77942	-0.64805	0.516953	0.671102
d286_0147	1	156559	158049	+	BPSL0188,aspartyl/glutamyl-tRNA amidotransferase subunit A gatA, 100% id, evalue: 0.0	3094691	BPSL0188	-	-	461.085	200.243	330.664	1.20367	0.736742	1.63378	0.102305	0.222809
d286_0148	1	158052	159524	+	BPSL0189,aspartyl/glutamyl-tRNA amidotransferase subunit B gatB, 99.80% id, evalue: 0.0	3092491	BPSL0189	-	-	276.325	203.324	239.824	0.441896	0.504549	0.875824	0.381126	0.555809
d286_0149	1	159651	160490	+	BPSL0190,hypothetical protein BPSL0190, 100% id, evalue: 0.0	3092222	BPSL0190	-	-	69.2769	167.996	118.636	-1.27716	2.06507	-0.61846	0.536272	0.686198
d286_0150	1	160522	161292	+	BPSL0191,hypothetical protein BPSL0191, 100% id, evalue: 0.0	3092223	BPSL0191	-	-	143.048	108.661	125.854	0.397209	0.550077	0.722098	0.470234	0.633461
d286_0151	1	161601	162665	-	BPSL0192,NADP-dependent alcohol dehydrogenase adhC, 99.72% id, evalue: 0.0	3094049	BPSL0192	-	-	19.972	37.4947	28.7333	-0.912808	1.68187	-0.542735	0.587312	0.728478
d286_0152	1	162875	163819	+	BPSL0193,AraC family transcriptional regulator BPSL0193, 99.36% id, evalue: 0.0	3093871	BPSL0193	-	-	116.076	36.3508	76.2134	1.67355	0.809737	2.06678	0.0387552	0.107153
d286_0153	1	164193	165245	-	BPSL0194,hypothetical protein BPSL0194, 99.68% id, evalue: 0.0	3093872	BPSL0194	-	-	325.63	69.7993	197.715	2.22268	0.450847	4.93	8.22315e-07	1.06134e-05
d286_0154	1	165235	166548	-	BPSL0195,hypothetical protein BPSL0195, 100% id, evalue: 0.0	3092393	BPSL0195	-	-	453.055	205.38	329.218	1.14098	0.820588	1.39045	0.164393	0.31492
d286_0155	1	166560	167174	-	BPSL0196,hypothetical protein BPSL0196, 99.51% id, evalue: 7e-150	3092394	BPSL0196	-	-	66.5059	72.0369	69.2714	-0.114383	2.04537	-0.0559227	0.955403	0.976517
d286_0156	1	167171	168316	-	BPSL0197,homoserine O-acetyltransferase metX, 100% id, evalue: 0.0	3094355	BPSL0197	-	-	50.7	119.544	85.1222	-1.23878	0.583693	-2.12231	0.0338119	0.0967681
d286_0157	1	168669	169253	-	BPSL0198,nucleoid occlusion protein slmA, 100% id, evalue: 5e-141	3094356	BPSL0198	-	-	153.968	118.56	136.264	0.378223	0.608477	0.62159	0.534212	0.684426
d286_0158	1	169325	170128	-	BPSL0199,haloacid dehalogenase BPSL0199, 99.25% id, evalue: 0.0	3092249	BPSL0199	-	-	27.7108	97.5543	62.6325	-1.81299	1.74557	-1.03862	0.298979	0.476286
d286_0159	1	170125	171024	-	BPSL0200,acetylglutamate kinase argB, 100% id, evalue: 0.0	3092545	BPSL0200	-	-	438.771	1107.82	773.295	-1.33628	0.370653	-3.60519	0.000311928	0.00204538
d286_0161	1	171618	172898	+	BPSL0201,sensor kinase BPSL0201, 100% id, evalue: 0.0	3092250	BPSL0201	-	-	322.878	322.323	322.6	0.00198216	0.842824	0.00235181	0.998124	0.998795
d286_0162	1	172912	173460	+	BPSL0202,response regulator protein BPSL0202, 100% id, evalue: 2e-132	3093396	BPSL0202	-	-	264.565	310.649	287.607	-0.231084	1.03689	-0.222863	0.823642	0.899701
d286_0163	1	173887	175221	-	BPSL0203,ATP-dependent protease ATP-binding subunit HslU hslU, 99.55% id, evalue: 0.0	3092996	BPSL0203	-	-	1174.07	292.485	733.276	2.00528	0.393078	5.10148	3.37003e-07	4.91463e-06
d286_0164	1	175240	175776	-	BPSL0204,ATP-dependent protease peptidase subunit hslV, 100% id, evalue: 4e-128	3091995	BPSL0204	-	-	374.133	68.8176	221.475	2.44322	0.467687	5.22404	1.75062e-07	2.74833e-06
d286_0165	1	176038	176454	-	BPSL0205,dksA/traR C4-type zinc finger family protein BPSL0205, 100% id, evalue: 2e-97	3093397	BPSL0205	-	-	533.398	1160.89	847.143	-1.12172	0.418755	-2.67869	0.00739102	0.0287993
d286_0166	1	177015	178091	-	BPSL0206,hypothetical protein BPSL0206, 100% id, evalue: 0.0	3091841	BPSL0206	-	-	798.228	533.765	665.996	0.580686	0.357055	1.62632	0.103881	0.225727
d286_0167	1	178269	179546	-	BPSL0207,hypothetical protein BPSL0207, 99.76% id, evalue: 0.0	3091842	BPSL0207	-	-	67.9829	40.398	54.1904	0.748486	0.850734	0.879813	0.378961	0.553465
d286_0168	1	179635	180567	-	BPSL0208,site-specific tyrosine recombinase XerC xerC, 100% id, evalue: 0.0	3092658	BPSL0208	-	-	39.2874	47.6243	43.4559	-0.276606	0.655389	-0.422049	0.67299	0.793872
d286_0169	1	180612	181325	-	BPSL0209,hypothetical protein BPSL0209, 100% id, evalue: 7e-173	3092659	BPSL0209	-	-	112.648	72.9344	92.7914	0.626305	0.497506	1.25889	0.20807	0.371889
d286_0170	1	181373	182242	-	BPSL0210,diaminopimelate epimerase dapF, 99.65% id, evalue: 0.0	3094400	BPSL0210	-	-	204.75	190.613	197.682	0.103925	0.483549	0.214922	0.829828	0.904134
d286_0171	1	182283	183167	-	BPSL0211,lipid A biosynthesis lauroyl acyltransferase BPSL0211, 99.66% id, evalue: 0.0	3093529	BPSL0211	-	-	179.318	166.399	172.859	0.108916	0.562851	0.193508	0.846561	0.913983
d286_0172	1	183434	184621	+	BPSL0212,S-adenosylmethionine synthetase metK, 99.75% id, evalue: 0.0	3091760	BPSL0212	-	-	2276.08	3429.25	2852.67	-0.591334	0.450689	-1.31207	0.189498	0.348859
d286_0173	1	184789	185073	-	BPSL0212A,hypothetical protein BPSL0212A, 98.94% id, evalue: 3e-57	3093530	BPSL0212A	-	-	30.4819	134.382	82.4321	-2.13787	1.77651	-1.20341	0.228818	0.397393
d286_0174	1	185530	186279	+	BPSL0213,hypothetical protein BPSL0213, 99.60% id, evalue: 0.0	3094753	BPSL0213	-	-	162.692	187.667	175.179	-0.205201	0.590784	-0.347336	0.728339	0.83254
d286_0176	1	186979	187986	+	BPSL0215,aldo/keto reductase BPSL0215, 100% id, evalue: 0.0	3093767	BPSL0215	-	-	629.028	328.048	478.538	0.938926	0.519151	1.80858	0.0705162	0.168602
d286_0177	1	188073	188258	-	BPSL0216,hypothetical protein BPSL0216, 100% id, evalue: 2e-36	3093768	BPSL0216	-	-	53.0608	209.436	131.248	-1.97834	0.900903	-2.19595	0.0280957	0.0835429
d286_0178	1	188526	189389	-	BPSL0217,hypothetical protein BPSL0217, 98.95% id, evalue: 0.0	3092144	BPSL0217	-	-	30.8101	24.7514	27.7807	0.319373	0.861263	0.37082	0.710772	0.820386
d286_0179	1	189744	191033	-	BPSL0218,transporter protein BPSL0218, 99.77% id, evalue: 0.0	3092145	BPSL0218	-	-	8.31323	60.0082	34.1607	-2.84001	1.36763	-2.07658	0.0378399	0.105307
d286_0181	1	191387	191599	+	BPSL0219,hypothetical protein BPSL0219, 100% id, evalue: 3e-47	3092801	BPSL0219	-	-	36.024	467.251	251.638	-3.69515	1.80671	-2.04524	0.0408313	0.112008
d286_0182	1	191718	192671	+	BPSL0220,serine/threonine protein kinase BPSL0220, 99.68% id, evalue: 0.0	3092802	BPSL0220	-	-	155.528	269.545	212.536	-0.794532	0.705528	-1.12615	0.260101	0.433932
d286_0184	1	193340	194758	-	BPSL0222,coniferyl aldehyde dehydrogenase calB, 99.79% id, evalue: 0.0	3091832	BPSL0222	-	-	0	171.969	85.9843	-7.37728	1.66184	-4.43923	9.02814e-06	8.90837e-05
d286_0185	1	194793	196472	-	BPSL0223,acyl-CoA dehydrogenase aidB, 100% id, evalue: 0.0	3092197	BPSL0223	-	-	109.713	186.535	148.124	-0.765922	0.482811	-1.58638	0.112653	0.24016
d286_0186	1	196706	198349	+	BPSL0224,GMC oxidoreductase BPSL0224, 99.63% id, evalue: 0.0	3092388	BPSL0224	-	-	140.031	232.988	186.509	-0.733365	0.589329	-1.24441	0.21335	0.378989
d286_0187	1	198389	199765	-	BPSL0225,flagellar hook-length control protein BPSL0225, 96.96% id, evalue: 7e-151	3094003	BPSL0225	Flagella	fliK	249.006	80.1575	164.582	1.63609	0.648991	2.52098	0.0117028	0.0413245
d286_0188	1	199822	200274	-	BPSL0226,flagellar fliJ protein fliJ, 100% id, evalue: 5e-102	3093543	BPSL0226	Flagella	fliJ	62.3587	15.2071	38.7829	2.03312	0.921391	2.20658	0.0273433	0.0816322
d286_0189	1	200280	201851	-	BPSL0227,flagellum-specific ATP synthase fliI, 100% id, evalue: 0.0	3094213	BPSL0227	Flagella	fliI	459.727	36.0312	247.879	3.67217	0.620539	5.91771	3.26464e-09	6.81566e-08
d286_0190	1	201845	202468	-	BPSL0228,flagellar assembly protein H fliH, 99.52% id, evalue: 8e-144	3094212	BPSL0228	Flagella	fliH	80.9357	23.0113	51.9735	1.81485	0.988606	1.83577	0.0663921	0.161436
d286_0191	1	202518	203498	-	BPSL0229,flagellar motor switch protein G fliG, 100% id, evalue: 0.0	3094420	BPSL0229	Flagella	fliG	0	108.625	54.3124	-6.71456	1.78448	-3.76274	0.000168059	0.00120476
d286_0192	1	203503	205299	-	BPSL0230,flagellar MS-ring protein fliF, 100% id, evalue: 0.0	3094419	BPSL0230	Flagella	fliF	231.476	88.0142	159.745	1.39541	0.990857	1.40829	0.159045	0.307346
d286_0193	1	205548	205889	+	BPSL0231,flagellar hook-basal body complex protein fliE, 99.12% id, evalue: 1e-74	3092006	BPSL0231	Flagella	fliE	70.4258	85.7886	78.1072	-0.285958	0.703946	-0.406222	0.68458	0.803085
d286_0194	1	206085	206456	+	BPSL0232,flagellar protein fliS, 100% id, evalue: 3e-85	3094559	BPSL0232	Flagella	fliS	137.588	99.1168	118.352	0.47398	0.500359	0.94728	0.343496	0.522712
d286_0195	1	206453	206779	+	BPSL0233,hypothetical protein BPSL0233, 100% id, evalue: 1e-72	3094004	BPSL0233	-	-	143.787	103.013	123.4	0.480609	0.598942	0.802431	0.422304	0.59388
d286_0196	1	206889	208391	+	BPSL0234,hypothetical protein BPSL0234, 97.22% id, evalue: 0.0	3093455	BPSL0234	-	-	74.8191	27.7669	51.293	1.43089	2.11428	0.676777	0.498548	0.656617
d286_0197	1	208388	208705	+	BPSL0235,export system protein BPSL0235, 100% id, evalue: 3e-70	3093456	BPSL0235	-	-	36.5164	21.2188	28.8676	0.7842	0.665373	1.17859	0.238562	0.410245
d286_0198	1	208925	209644	+	BPSL0236,hypothetical protein BPSL0236, 100% id, evalue: 2e-172	3094778	BPSL0236	-	-	177.04	246.977	212.008	-0.480023	0.435863	-1.10131	0.27076	0.445864
d286_0199	1	209732	210748	-	BPSL0237,hypothetical protein BPSL0237, 99.41% id, evalue: 0.0	3094779	BPSL0237	-	-	255.697	275.046	265.371	-0.105029	0.402688	-0.260821	0.79423	0.879195
d286_0200	1	210956	212359	-	BPSL0238,amino-acid transporter transmembrane protein BPSL0238, 100% id, evalue: 0.0	3092628	BPSL0238	-	-	47.1904	53.0612	50.1258	-0.16697	1.39206	-0.119945	0.904527	0.946018
d286_0201	1	212601	213257	-	BPSL0239,response regulator protein BPSL0239, 100% id, evalue: 3e-160	3092629	BPSL0239	-	-	229.28	227.823	228.551	0.00998385	0.760606	0.0131262	0.989527	0.995382
d286_0203	1	214528	215298	-	BPSL0241,ferredoxin-NADP reductase fpr, 99.61% id, evalue: 0.0	3092154	BPSL0241	-	-	980.318	382.68	681.499	1.35717	0.369457	3.67342	0.00023933	0.00162744
d286_0204	1	215511	216164	-	BPSL0242,LysE type translocator BPSL0242, 99.54% id, evalue: 4e-153	3093993	BPSL0242	-	-	141.754	83.5041	112.629	0.762619	0.959227	0.795035	0.426593	0.598075
d286_0205	1	216230	217042	-	BPSL0243,hypothetical protein BPSL0243, 100% id, evalue: 0.0	3093815	BPSL0243	-	-	175.809	86.0927	130.951	1.03103	0.850543	1.2122	0.225435	0.394088
d286_0206	1	217049	217612	-	BPSL0244,hypothetical protein BPSL0244, 99.47% id, evalue: 4e-132	3093816	BPSL0244	-	-	103.925	251.741	177.833	-1.27586	0.479282	-2.66202	0.00776737	0.0298745
d286_0208	1	217973	218953	+	BPSL0245,ATPase BPSL0245, 100% id, evalue: 0.0	3092515	BPSL0245	-	-	0	931.604	465.802	-9.81472	1.66812	-5.8837	4.01189e-09	8.17492e-08
d286_0209	1	219025	220146	+	BPSL0246,FAD dependent oxidoreductase BPSL0246, 100% id, evalue: 0.0	3092516	BPSL0246	-	-	358.226	1125.49	741.856	-1.65105	0.615082	-2.68428	0.00726867	0.0284905
d286_0210	1	220281	220595	+	BPSL0247,iron-sulfur protein BPSL0247, 100% id, evalue: 1e-71	3093330	BPSL0247	-	-	86.6419	732.568	409.605	-3.0778	0.712047	-4.32247	1.54291e-05	0.000143443
d286_0211	1	220827	222119	+	BPSL0248,transporter protein BPSL0248, 100% id, evalue: 0.0	3093331	BPSL0248	-	-	27.7108	253.286	140.498	-3.18941	1.7117	-1.8633	0.0624201	0.154797
d286_0212	1	222544	224172	+	BPSL0249,periplasmic dipeptide transport protein dppA, 100% id, evalue: 0.0	3091878	BPSL0249	-	-	1239.61	1635.83	1437.72	-0.400167	0.609498	-0.656551	0.51147	0.667818
d286_0213	1	224308	225294	+	BPSL0250,dipeptide transport system permease dppB, 100% id, evalue: 0.0	3091879	BPSL0250	-	-	28.5314	108.041	68.2859	-1.92356	1.77509	-1.08364	0.278524	0.454849
d286_0214	1	225369	226310	+	BPSL0251,dipeptide transport system permease dppC, 100% id, evalue: 0.0	3092224	BPSL0251	-	-	114.517	114.811	114.664	-0.00248307	0.811715	-0.00305904	0.997559	0.998425
d286_0215	1	226312	227304	+	BPSL0252,dipeptide transport system ATP-binding protein dppD, 100% id, evalue: 0.0	3093136	BPSL0252	-	-	588.163	287.567	437.865	1.0325	0.620726	1.66337	0.0962389	0.213585
d286_0216	1	227301	228317	+	BPSL0253,dipeptide transporter ATP-binding subunit dppF, 100% id, evalue: 0.0	3093137	BPSL0253	-	-	292.068	228.409	260.238	0.354116	0.944702	0.374844	0.707777	0.818199
d286_0217	1	228322	229458	+	BPSL0254,hypothetical protein BPSL0254, 99.42% id, evalue: 0.0	3094107	BPSL0254	-	-	53.7172	62.6013	58.1593	-0.223682	0.717037	-0.311953	0.755076	0.852344
d286_0218	1	229936	230892	-	BPSL0255,hypothetical protein BPSL0255, 100% id, evalue: 0.0	3094108	BPSL0255	-	-	61.9484	111.835	86.8919	-0.85343	0.584026	-1.46129	0.143936	0.285664
d286_0219	1	230889	231647	-	BPSL0256,hypothetical protein BPSL0256, 99.60% id, evalue: 7e-174	3092328	BPSL0256	-	-	16.6265	77.184	46.9053	-2.20952	1.54825	-1.42711	0.15355	0.299449
d286_0220	1	232251	233015	-	BPSL0257,LamB/YcsF family protein BPSL0257, 99.61% id, evalue: 0.0	3092329	BPSL0257	-	-	66.9982	200.031	133.515	-1.57564	0.808136	-1.94972	0.0512097	0.13323
d286_0221	1	233074	234153	-	BPSL0258,hypothetical protein BPSL0258, 100% id, evalue: 0.0	3093400	BPSL0258	-	-	61.4561	282.161	171.809	-2.1962	0.754988	-2.90892	0.00362681	0.016213
d286_0222	1	234150	234764	-	BPSL0259,hypothetical protein BPSL0259, 100% id, evalue: 2e-145	3093401	BPSL0259	-	-	162.136	260.604	211.37	-0.68541	1.25677	-0.545376	0.585495	0.727789
d286_0223	1	234956	235468	+	BPSL0260,hypothetical protein BPSL0260, 99.41% id, evalue: 1e-123	3092063	BPSL0260	-	-	107.517	318.993	213.255	-1.57056	0.74898	-2.09693	0.0360002	0.101421
d286_0224	1	235820	236416	-	BPSL0261,5-formyltetrahydrofolate cyclo-ligase BPSL0261, 99.49% id, evalue: 2e-140	3092064	BPSL0261	-	-	153.312	149.358	151.335	0.0387546	0.962691	0.0402565	0.967889	0.982418
d286_0225	1	236438	238393	+	BPSL0262,transglycosylase BPSL0262, 100% id, evalue: 0.0	3093789	BPSL0262	-	-	677.986	466.793	572.39	0.538789	0.540606	0.99664	0.318939	0.497187
d286_0226	1	238515	239474	+	BPSL0263,hypothetical protein BPSL0263, 100% id, evalue: 0.0	3093790	BPSL0263	-	-	380.723	144.902	262.813	1.39423	0.601112	2.31941	0.0203726	0.06498
d286_0227	1	239538	240185	+	BPSL0264,hypothetical protein BPSL0264, 100% id, evalue: 2e-156	3091442	BPSL0264	-	-	110.944	130.091	120.518	-0.23076	1.25602	-0.183723	0.854231	0.91807
d286_0228	1	240182	241423	+	BPSL0265,multifunctional tRNA nucleotidyl transferase/2'3'-cyclic phosphodiesterase/2'nucleotidase/phosphatase cca, 100% id, evalue: 0.0	3094540	BPSL0265	-	-	313.889	189.601	251.745	0.727948	0.53505	1.36052	0.173665	0.328034
d286_0229	1	242072	242293	-	BPSL0266,hypothetical protein BPSL0266, 100% id, evalue: 6e-47	3091443	BPSL0266	-	-	8.31323	38.2842	23.2987	-2.19114	1.3341	-1.64241	0.100504	0.220258
d286_0230	1	242788	243273	-	BPSL0267,flagella synthesis protein BPSL0267, 100% id, evalue: 8e-101	3094413	BPSL0267	Flagella	flgN	203.128	97.3764	150.252	1.05998	0.550906	1.92407	0.0543463	0.139576
d286_0231	1	243308	243508	-	BPSL0268;negative regulator of flagellin synthesis 280340:280684 reverse	3094414	BPSL0268	Flagella	flgM	222.526	76.0292	149.277	1.5491	0.480428	3.22441	0.00126233	0.00677875
d286_0232	1	243756	245237	-	BPSL0269;flgA flagellar basal body P-ring biosynthesis protein FlgA 280788:281552 reverse	3094150	BPSL0269	Flagella	flgA	211.441	43.3341	127.388	2.2853	0.594604	3.84339	0.000121346	0.000904769
d286_0233	1	245539	246030	+	BPSL0270,flagellar basal-body rod protein FlgB flgB, 99.39% id, evalue: 2e-116	3094151	BPSL0270	Flagella	flgB	424.524	52.0851	238.305	3.02612	1.11463	2.71491	0.00662937	0.0264198
d286_0234	1	246126	246539	+	BPSL0271,flagellar basal body rod protein FlgC flgC, 100% id, evalue: 2e-96	3094664	BPSL0271	Flagella	flgC	281.621	47.4953	164.558	2.56688	0.858505	2.98994	0.00279028	0.0130111
d286_0235	1	246593	247435	+	BPSL0272,flagellar basal body rod modification protein flgD, 97.88% id, evalue: 0.0	3093785	BPSL0272	Flagella	flgD	399.729	79.1258	239.428	2.33617	0.818941	2.85268	0.00433528	0.0187599
d286_0236	1	247463	248704	+	BPSL0273,flagellar hook protein FlgE flgE, 100% id, evalue: 0.0	3093786	BPSL0273	Flagella	flgE	1324.61	131.063	727.835	3.33693	0.669878	4.9814	6.31269e-07	8.45957e-06
d286_0237	1	248731	249492	+	BPSL0274,flagellar basal body rod protein FlgF flgF, 99.60% id, evalue: 0.0	3094777	BPSL0274	Flagella	flgF	502.916	43.5687	273.242	3.5279	0.677356	5.20834	1.90533e-07	2.96773e-06
d286_0238	1	249526	250314	+	BPSL0275,flagellar basal body rod protein FlgG flgG, 99.62% id, evalue: 0.0	3092598	BPSL0275	Flagella	flgG	656.493	45.6594	351.076	3.84594	0.459306	8.37338	5.59889e-17	3.02849e-15
d286_0239	1	250335	251057	+	BPSL0276,flagellar basal body L-ring protein flgH, 99.17% id, evalue: 2e-172	3092241	BPSL0276	Flagella	flgH	272.323	13.3824	142.853	4.34828	0.469387	9.26375	1.97383e-20	1.5453e-18
d286_0240	1	251051	252256	+	BPSL0277,flagellar basal body P-ring protein flgI, 100% id, evalue: 0.0	3092242	BPSL0277	Flagella	flgI	169.938	31.991	100.965	2.41038	1.01723	2.36956	0.0178093	0.0583509
d286_0241	1	252257	253192	+	BPSL0278,flagellar rod assembly protein/muramidase FlgJ flgJ, 99.68% id, evalue: 0.0	3094382	BPSL0278	Flagella	flgJ	281.211	62.787	171.999	2.16307	0.403587	5.35961	8.34032e-08	1.39005e-06
d286_0242	1	253408	254166	+	BPSL0279,hypothetical protein BPSL0279, 100% id, evalue: 0.0	3094383	BPSL0279	-	-	370.87	244.789	307.829	0.599673	0.423302	1.41665	0.156584	0.303972
d286_0243	1	254376	256364	+	BPSL0280,flagellar hook-associated protein FlgK flgK, 100% id, evalue: 0.0	3093210	BPSL0280	Flagella	flgK	1118.87	175.576	647.224	2.67221	0.519419	5.14461	2.68075e-07	3.98761e-06
d286_0244	1	256380	257612	+	BPSL0281,flagellar hook-associated protein FlgL flgL, 99.76% id, evalue: 0.0	3093211	BPSL0281	Flagella	flgL	1112.94	112.079	612.509	3.31205	0.361305	9.16693	4.8667e-20	3.61961e-18
d286_0245	1	257980	259287	+	BPSL0282,permease BPSL0282, 99.77% id, evalue: 0.0	3093674	BPSL0282	-	-	194.076	141.92	167.998	0.45112	0.600887	0.750757	0.452799	0.620058
d286_0246	1	259502	260290	-	BPSL0283,DNA-binding transcriptional activator GcvA BPSL0283, 99.62% id, evalue: 0.0	3093675	BPSL0283	-	-	94.2166	43.138	68.6773	1.12755	2.1532	0.523663	0.600513	0.739456
d286_0247	1	260481	261080	+	BPSL0284,chromate transport protein BPSL0284, 99.50% id, evalue: 3e-135	3093131	BPSL0284	-	-	426.62	62.0867	244.353	2.78139	0.464721	5.98507	2.16296e-09	4.6629e-08
d286_0248	1	261077	261607	+	BPSL0285,chromate transporter BPSL0285, 100% id, evalue: 2e-123	3093132	BPSL0285	-	-	59.1773	45.9335	52.5554	0.364476	0.604336	0.603101	0.546441	0.695471
d286_0249	1	261938	262276	-	BPSL0286,hypothetical protein BPSL0286, 100% id, evalue: 2e-78	3094537	BPSL0286	-	-	25.1859	17.1569	21.1714	0.557708	0.796776	0.699956	0.483955	0.644191
d286_0250	1	262423	262734	+	BPSL0287,hypothetical protein BPSL0287, 100% id, evalue: 9e-71	3094538	BPSL0287	-	-	33.2529	73.2718	53.2623	-1.13762	1.81551	-0.626611	0.530914	0.682571
d286_0251	1	262752	263492	+	BPSL0288,hypothetical protein BPSL0288, 100% id, evalue: 6e-175	3094423	BPSL0288	-	-	103.679	76.8327	90.2557	0.433811	0.566388	0.765926	0.443721	0.613272
d286_0252	1	264075	265166	+	BPSL0289,outer membrane porin BPSL0289, 100% id, evalue: 0.0	3094401	BPSL0289	-	-	111.089	186.051	148.57	-0.742961	1.34366	-0.552937	0.580306	0.723407
d286_0253	1	265324	266145	-	BPSL0290,hypothetical protein BPSL0290, 99.27% id, evalue: 0.0	3094402	BPSL0290	-	-	54.2096	46.8083	50.5089	0.210946	2.1042	0.10025	0.920146	0.954974
d286_0254	1	266205	266768	-	BPSL0291,hypothetical protein BPSL0291, 98.40% id, evalue: 2e-131	3092426	BPSL0291	-	-	0	32.4651	16.2325	-4.97152	2.07481	-2.39613	0.0165692	0.0549229
d286_0256	1	267136	268206	-	BPSL0292,hypothetical protein BPSL0292, 99.16% id, evalue: 0.0	3092427	BPSL0292	-	-	8.31323	79.4674	43.8903	-3.24408	1.27176	-2.55085	0.010746	0.0385173
d286_0257	1	268199	269467	-	BPSL0293,glucosyltransferase BPSL0293, 99.76% id, evalue: 0.0	3094737	BPSL0293	-	-	62.2766	287.669	174.973	-2.21017	0.791502	-2.79237	0.00523235	0.0218627
d286_0258	1	269849	271189	-	BPSL0294,hypothetical protein BPSL0294, 100% id, evalue: 0.0	3094738	BPSL0294	-	-	583.46	2072.17	1327.82	-1.82858	0.747868	-2.44506	0.0144828	0.0490994
d286_0260	1	273016	274692	+	BPSL0295,natural resistance-associated macrophage protein BPSL0295, 98.75% id, evalue: 0.0	3093215	BPSL0295	-	-	30.4819	10028.5	5029.5	-8.35943	1.75283	-4.7691	1.85051e-06	2.15893e-05
d286_0262	1	275290	275475	+	BPSL0296,hypothetical protein BPSL0296, 100% id, evalue: 4e-34	3093216	BPSL0296	-	-	22.1686	2361.62	1191.89	-6.73122	1.61465	-4.16883	3.06162e-05	0.000266325
d286_0264	1	276985	278346	+	BPSL0297,glutathione reductase gor, 100% id, evalue: 0.0	3092896	BPSL0297	-	-	559.979	591.926	575.952	-0.0800824	0.465415	-0.172067	0.863385	0.922122
d286_0265	1	278939	280279	+	BPSL0298,argininosuccinate synthase argG, 100% id, evalue: 0.0	3091609	BPSL0298	-	-	653.558	609.428	631.493	0.100573	0.447257	0.224866	0.822083	0.898988
d286_0266	1	280405	281076	+	BPSL0299,hypothetical protein BPSL0299, 99.49% id, evalue: 3e-139	3091772	BPSL0299	-	-	175.664	160.646	168.155	0.127957	0.867361	0.147524	0.882718	0.933388
d286_0267	1	281184	281891	+	BPSL0300,hypothetical protein BPSL0300, 99.57% id, evalue: 2e-171	3091773	BPSL0300	-	-	0	112.832	56.4159	-6.76932	1.64315	-4.11973	3.79316e-05	0.000322418
d286_0268	1	282261	282461	+	BPSL0301,cheavy metal binding protein BPSL0301, 100% id, evalue: 1e-40	3093380	BPSL0301	-	-	5.54216	34.374	19.9581	-2.61785	1.41192	-1.8541	0.0637244	0.157002
d286_0270	1	283080	285608	-	BPSL0302,cation transporting P-type ATPase silP, 99.50% id, evalue: 0.0	3094207	BPSL0302	-	-	295.23	116.57	205.9	1.34022	0.570455	2.34938	0.0188046	0.0607092
d286_0271	1	286157	286831	+	BPSL0303,lipoprotein BPSL0303, 99.11% id, evalue: 5e-162	3093381	BPSL0303	-	-	116.385	95.4825	105.934	0.285983	2.23933	0.127709	0.898379	0.943409
d286_0272	1	286828	287676	+	BPSL0304,hypothetical protein BPSL0304, 98.94% id, evalue: 0.0	3094247	BPSL0304	-	-	74.9012	61.4259	68.1635	0.28717	1.59285	0.180287	0.856927	0.918365
d286_0273	1	287676	288173	+	BPSL0305,hypothetical protein BPSL0305, 100% id, evalue: 3e-117	3094248	BPSL0305	-	-	98.5468	27.7865	63.1666	1.82454	0.603167	3.02494	0.00248685	0.011828
d286_0274	1	288207	288683	+	BPSL0306,hypothetical protein BPSL0306, 96.84% id, evalue: 5e-110	3093883	BPSL0306	-	-	74.8191	164.668	119.743	-1.1373	2.06535	-0.550658	0.581868	0.724604
d286_0275	1	288782	290083	+	BPSL0307,outer membrane efflux protein BPSL0307, 99.54% id, evalue: 0.0	3093884	BPSL0307	-	-	0	13.5887	6.79435	-3.71502	1.90663	-1.94847	0.0513585	0.133507
d286_0276	1	290094	291674	+	BPSL0308,hypothetical protein BPSL0308, 98.29% id, evalue: 0.0	3092245	BPSL0308	-	-	16.6265	18.1268	17.3766	-0.11974	1.6144	-0.0741702	0.940875	0.967711
d286_0277	1	291671	294883	+	BPSL0309,cation efflux system protein silA, 99.91% id, evalue: 0.0	3094206	BPSL0309	-	-	130.342	32.7738	81.5577	1.99034	0.880274	2.26105	0.0237564	0.0725991
d286_0278	1	294880	295221	+	BPSL0310,hypothetical protein BPSL0310, 100% id, evalue: 6e-76	3092246	BPSL0310	-	-	0	8.31678	4.15839	-3.00631	2.1643	-1.38905	0.164818	0.315225
d286_0279	1	295503	295877	+	BPSL0311,avidin family protein BPSL0311, 100% id, evalue: 4e-87	3092301	BPSL0311	-	-	54.2096	561.862	308.036	-3.37472	1.95952	-1.72222	0.08503	0.194588
d286_0280	1	295952	297739	-	BPSL0312,glucosamine--fructose-6-phosphate aminotransferase glmS1, 100% id, evalue: 0.0	3091987	BPSL0312	-	-	366.95	728.488	547.719	-0.988783	0.548562	-1.8025	0.0714669	0.170364
d286_0281	1	297848	299110	-	BPSL0313,bifunctional glmU protein glmU, 99.76% id, evalue: 0.0	3093120	BPSL0313	-	-	450.347	272.244	361.296	0.725809	0.413033	1.75727	0.0788726	0.183246
d286_0282	1	299790	300785	-	BPSL0314,C32 tRNA thiolase BPSL0314, 100% id, evalue: 0.0	3092302	BPSL0314	-	-	122.256	183.513	152.884	-0.585031	1.2851	-0.455242	0.648935	0.776679
d286_0283	1	300782	301186	-	BPSL0315,hypothetical protein BPSL0315, 100% id, evalue: 2e-95	3092799	BPSL0315	-	-	16.6265	44.3022	30.4643	-1.40853	1.54517	-0.911571	0.361995	0.539141
d286_0284	1	301268	302149	-	BPSL0316,hypothetical protein BPSL0316, 99.66% id, evalue: 0.0	3092800	BPSL0316	-	-	16.6265	28.4283	22.5274	-0.769239	1.77732	-0.432807	0.665155	0.788224
d286_0285	1	302217	303407	+	BPSL0317,hypothetical protein BPSL0317, 100% id, evalue: 0.0	3092448	BPSL0317	-	-	247.383	241.418	244.401	0.0353937	0.440741	0.080305	0.935995	0.964525
d286_0286	1	303425	303619	+	BPSL0318,hypothetical protein BPSL0318, 100% id, evalue: 1e-38	3092449	BPSL0318	-	-	63.981	50.4933	57.2371	0.343705	1.17374	0.292829	0.769653	0.862742
d286_0287	1	303908	304132	-	BPSL0319;hypothetical protein 339593:340132 reverse	3092414	BPSL0319	-	-	22.1686	131.519	76.8439	-2.56513	1.71036	-1.49976	0.133676	0.271735
d286_0288	1	304444	305352	-	BPSL0320,PfkB family carbohydrate kinase BPSL0320, 100% id, evalue: 0.0	3092415	BPSL0320	-	-	22.8251	84.8162	53.8207	-1.89724	1.67189	-1.13479	0.256464	0.42997
d286_0289	1	305349	306578	-	BPSL0321,hypothetical protein BPSL0321, 96.58% id, evalue: 0.0	3091776	BPSL0321	-	-	24.9397	61.2231	43.0814	-1.29248	1.70906	-0.756248	0.4495	0.616819
d286_0290	1	306823	307842	-	BPSL0322,LacI family regulatory protein BPSL0322, 100% id, evalue: 0.0	3091777	BPSL0322	-	-	87.0522	55.9939	71.523	0.637739	0.553279	1.15265	0.249053	0.422063
d286_0291	1	308013	309572	-	BPSL0323,methyl-accepting chemotaxis protein BPSL0323, 99.61% id, evalue: 0.0	3093691	BPSL0323	-	-	36.2702	21.3968	28.8335	0.764953	1.17582	0.650569	0.515324	0.670494
d286_0293	1	310279	311319	-	BPSL0324,sodium bile acid symporter family protein BPSL0324, 99.71% id, evalue: 0.0	3093692	BPSL0324	-	-	182.582	63.3824	122.982	1.52685	0.443387	3.44361	0.000573996	0.00348854
d286_0294	1	311702	312178	+	BPSL0325,hypothetical protein BPSL0325, 99.30% id, evalue: 6e-96	3093037	BPSL0325	-	-	30.4819	31.5519	31.0169	-0.0474179	1.8165	-0.026104	0.979174	0.989495
d286_0295	1	312586	313662	+	BPSL0326,outer membrane porin BPSL0326, 99.72% id, evalue: 0.0	3093038	BPSL0326	-	-	182.601	98.2987	140.45	0.893228	2.31633	0.385621	0.699777	0.812741
d286_0296	1	313822	314784	+	BPSL0327,LysR family transcriptional regulator BPSL0327, 100% id, evalue: 0.0	3094187	BPSL0327	-	-	115.83	304.526	210.178	-1.39535	0.85047	-1.64068	0.100863	0.220557
d286_0297	1	315239	316198	-	BPSL0328,2-nitropropane dioxygenase BPSL0328, 100% id, evalue: 0.0	3094188	BPSL0328	-	-	450.84	86.0619	268.451	2.38869	0.454965	5.25027	1.51877e-07	2.397e-06
d286_0298	1	316494	317387	+	BPSL0329,hydrolase BPSL0329, 100% id, evalue: 0.0	3091476	BPSL0329	-	-	571.966	367.949	469.957	0.636215	0.464651	1.36923	0.170927	0.323993
d286_0299	1	317468	317956	-	BPSL0330,transcription regulator AsnC BPSL0330, 100% id, evalue: 7e-113	3091477	BPSL0330	-	-	146.558	22.6484	84.6031	2.69372	0.532099	5.06243	4.13943e-07	5.87819e-06
d286_0300	1	318068	318982	+	BPSL0331,hypothetical protein BPSL0331, 100% id, evalue: 0.0	3091849	BPSL0331	-	-	39.9439	30.8047	35.3743	0.373198	1.91919	0.194456	0.845819	0.913527
d286_0303	1	320910	321416	-	BPSL0332,hypothetical protein BPSL0332, 100% id, evalue: 7e-118	3091850	BPSL0332	-	-	93.3329	91.3192	92.3261	0.0295887	0.728726	0.0406033	0.967612	0.982305
d286_0304	1	321472	322389	-	BPSL0333,hydroxymethylglutaryl-CoA lyase BPSL0333, 100% id, evalue: 0.0	3091860	BPSL0333	-	-	179.318	98.5424	138.93	0.864664	0.549242	1.57429	0.115421	0.243877
d286_0305	1	322493	323434	-	BPSL0334,hypothetical protein BPSL0334, 98.72% id, evalue: 0.0	3091861	BPSL0334	-	-	62.769	129.115	95.9421	-1.04144	2.02772	-0.513604	0.607529	0.744398
d286_0306	1	323439	323876	-	BPSL0335,glyoxalase/bleomycin resistance protein/dioxygenase superfamily protein BPSL0335, 99.27% id, evalue: 3e-98	3094865	BPSL0335	-	-	83.1323	168.071	125.602	-1.0149	2.1002	-0.483239	0.628926	0.761365
d286_0307	1	324026	324655	+	BPSL0336,hypothetical protein BPSL0336, 100% id, evalue: 2e-151	3094866	BPSL0336	-	-	0	53.4951	26.7475	-5.69218	1.88886	-3.01355	0.00258213	0.0121934
d286_0308	1	324684	325094	-	BPSL0337,MutT/NUDIX family protein BPSL0337, 99.26% id, evalue: 2e-95	3092090	BPSL0337	-	-	0	91.7785	45.8893	-6.47105	1.97936	-3.26926	0.00107829	0.0059406
d286_0309	1	325232	327349	-	BPSL0338,non-hemolytic phospholipase C plcN2, 100% id, evalue: 0.0	3092755	BPSL0338	-	-	53.5531	651.937	352.745	-3.60627	1.06176	-3.39651	0.000682506	0.00402868
d286_0310	1	327479	327691	-	BPSL0339;lipoprotein 361650:361946 reverse	3092091	BPSL0339	-	-	0	47.5977	23.7988	-5.5237	2.42925	-2.27382	0.0229766	0.0708749
d286_0311	1	327929	328387	-	BPSL0340,transcription regulator AsnC BPSL0340, 100% id, evalue: 4e-109	3093275	BPSL0340	-	-	39.4516	53.8996	46.6756	-0.451662	0.650325	-0.694518	0.487357	0.646956
d286_0312	1	328602	329240	+	BPSL0341,transport protein BPSL0341, 99.06% id, evalue: 6e-150	3093276	BPSL0341	-	-	107.517	66.1636	86.8401	0.698814	0.757928	0.922005	0.356526	0.534744
d286_0313	1	329237	329539	+	BPSL0342,hypothetical protein BPSL0342, 100% id, evalue: 8e-65	3091845	BPSL0342	-	-	22.1686	32.9049	27.5368	-0.566211	1.69018	-0.335	0.737625	0.839988
d286_0314	1	329536	330369	+	BPSL0343,hydrolase BPSL0343, 99.28% id, evalue: 0.0	3091846	BPSL0343	-	-	87.4625	39.3676	63.4151	1.15026	0.596923	1.92699	0.0539815	0.138803
d286_0315	1	330733	331236	-	BPSL0344,hypothetical protein BPSL0344, 100% id, evalue: 2e-123	3092382	BPSL0344	-	-	8.31323	13.2527	10.783	-0.661497	1.40207	-0.471798	0.637071	0.767477
d286_0316	1	331354	333903	-	BPSL0345,hypothetical protein BPSL0345, 99.65% id, evalue: 0.0	3092383	BPSL0345	-	-	0	51.3628	25.6814	-5.63352	1.76453	-3.19265	0.00140975	0.00746265
d286_0318	1	335152	336054	-	BPSL0346,dihydrodipicolinate synthetase BPSL0346, 99.67% id, evalue: 0.0	3091480	BPSL0346	-	-	48.5033	329.562	189.033	-2.7657	1.92726	-1.43504	0.151275	0.295886
d286_0320	1	337223	337819	-	BPSL0348,hypothetical protein BPSL0348, 99.49% id, evalue: 2e-145	3091481	BPSL0348	-	-	8.31323	7703.96	3856.14	-9.84119	1.13091	-8.70199	3.26103e-18	2.04244e-16
d286_0321	1	338364	338699	+	BPSL0349;hypothetical protein 372396:372953 forward	3092575	BPSL0349	-	-	229.999	47870	24050	-7.70107	2.34112	-3.28948	0.00100373	0.0055659
d286_0322	1	339167	339508	+	BPSL0350;Fis family transcriptional regulator 373423:374079 forward	3092576	BPSL0350	-	-	22.1686	2487.44	1254.8	-6.80604	1.59895	-4.25658	2.07581e-05	0.000187992
d286_0324	1	340295	341308	+	BPSL0352,sulfate-binding protein sbp, 100% id, evalue: 0.0	3092731	BPSL0352	-	-	127.47	462.331	294.901	-1.85835	2.20316	-0.843492	0.398953	0.572959
d286_0325	1	341853	342278	+	BPSL0353;hypothetical protein 376064:377755 forward	3092931	BPSL0353	-	-	0	1.27192	0.63596	-0.297924	3.395	-0.0877535	0.930073	NA
d286_0326	1	342278	343501	+	BPSL0353,hypothetical protein BPSL0353, 100% id, evalue: 0.0	3092732	BPSL0353	-	-	37.0908	1090.62	563.853	-4.8798	1.83484	-2.65952	0.0078251	0.0300301
d286_0327	1	343573	343977	+	BPSL0354,hypothetical protein BPSL0354, 99.25% id, evalue: 2e-89	3094087	BPSL0354	-	-	85.3479	374.809	230.078	-2.13613	1.26696	-1.68603	0.0917904	0.206095
d286_0328	1	344091	345092	+	BPSL0355,inward rectifier potassium channel protein BPSL0355, 100% id, evalue: 0.0	3094088	BPSL0355	-	-	8.31323	166.43	87.3718	-4.30915	1.16587	-3.69608	0.000218957	0.00151487
d286_0329	1	345309	348884	+	BPSL0356,2-oxoacid ferredoxin oxidoreductase BPSL0356, 99.92% id, evalue: 0.0	3094641	BPSL0356	-	-	156.986	80.9991	118.992	0.955792	0.531639	1.79782	0.0722051	0.171603
d286_0330	1	349168	350835	-	BPSL0357,sodium/hydrogen exchanger family protein BPSL0357, 100% id, evalue: 0.0	3094642	BPSL0357	-	-	22.1686	28.8738	25.5212	-0.377642	1.72064	-0.219478	0.826278	0.901587
d286_0331	1	351147	352436	+	BPSL0358,hypothetical protein BPSL0358, 99.77% id, evalue: 0.0	3093114	BPSL0358	-	-	8.31323	2670.56	1339.43	-8.31337	1.17054	-7.10218	1.22801e-12	4.24806e-11
d286_0333	1	352909	353271	+	BPSL0359,hypothetical protein BPSL0359, 99.17% id, evalue: 2e-78	3093115	BPSL0359	-	-	8.31323	184.28	96.2967	-4.45715	1.23783	-3.60078	0.000317269	0.0020699
d286_0335	1	353567	355006	+	BPSL0360,alkaline phosphatase BPSL0360, 99.58% id, evalue: 0.0	3092645	BPSL0360	-	-	0	120.61	60.3049	-6.8653	1.62722	-4.21903	2.45358e-05	0.000217568
d286_0336	1	355039	356442	+	BPSL0361,alkaline phosphatase BPSL0361, 99.79% id, evalue: 0.0	3092646	BPSL0361	-	-	8.31323	95.866	52.0896	-3.51386	1.19767	-2.93391	0.00334719	0.0151451
d286_0337	1	356457	357296	+	BPSL0362,hypothetical protein BPSL0362, 97.08% id, evalue: 2e-160	3092474	BPSL0362	-	-	0	51.0537	25.5269	-5.62507	1.65504	-3.39874	0.000676962	0.00399992
d286_0338	1	357674	358387	+	BPSL0363,CutC family protein BPSL0363, 100% id, evalue: 8e-160	3092475	BPSL0363	-	-	47.5186	90.6304	69.0745	-0.928314	0.748398	-1.2404	0.214827	0.381331
d286_0339	1	358514	359482	-	BPSL0364,biotin synthase bioB, 99.69% id, evalue: 0.0	3094556	BPSL0364	-	-	141.672	124.669	133.171	0.183272	0.86751	0.211262	0.832683	0.906083
d286_0340	1	359597	360319	-	BPSL0365,dithiobiotin synthetase bioD, 100% id, evalue: 3e-167	3093350	BPSL0365	-	-	108.419	24.1724	66.2958	2.16472	2.19907	0.984381	0.324928	0.502914
d286_0341	1	360316	361500	-	BPSL0366,8-amino-7-oxononanoate synthase bioF, 100% id, evalue: 0.0	3093351	BPSL0366	-	-	0	52.0148	26.0074	-5.65214	1.65904	-3.40688	0.0006571	0.00390584
d286_0342	1	361497	362843	-	BPSL0367,adenosylmethionine-8-amino-7-oxononanoate aminotransferase bioA, 99.33% id, evalue: 0.0	3092139	BPSL0367	-	-	95.6116	193.148	144.38	-1.01476	0.601636	-1.68666	0.0916688	0.205905
d286_0343	1	363407	364732	-	BPSL0368,peptidase BPSL0368, 99.77% id, evalue: 0.0	3091532	BPSL0368	-	-	53.7993	161.369	107.584	-1.58758	0.832424	-1.90717	0.0564984	0.143474
d286_0344	1	364918	365424	-	BPSL0369,hypothetical protein BPSL0369, 98.67% id, evalue: 2e-106	3091533	BPSL0369	-	-	2.77108	42.5349	22.653	-3.92001	1.61038	-2.43422	0.014924	0.0503103
d286_0345	1	365402	366079	-	BPSL0370,short chain dehydrogenase BPSL0370, 99.56% id, evalue: 2e-158	3092742	BPSL0370	-	-	177.204	79.6296	128.417	1.15438	0.506196	2.2805	0.0225783	0.070122
d286_0346	1	366110	367303	-	BPSL0371,acetyl-CoA acetyltransferase BPSL0371, 99.75% id, evalue: 0.0	3092743	BPSL0371	-	-	768.037	329.108	548.572	1.22286	0.784154	1.55947	0.118886	0.249939
d286_0347	1	367290	368060	-	BPSL0372,carbonic anhydrase BPSL0372, 100% id, evalue: 0.0	3092418	BPSL0372	-	-	185.435	155.573	170.504	0.253451	0.443943	0.57091	0.568061	0.713086
d286_0348	1	368118	369959	-	BPSL0373,bifunctional isocitrate dehydrogenase kinase/phosphatase aceK, 100% id, evalue: 0.0	3092419	BPSL0373	-	-	102.53	411.189	256.859	-2.00321	2.1457	-0.933593	0.350514	0.529123
d286_0350	1	370219	371298	+	BPSL0374,metallo-beta-lactamase superfamily protein BPSL0374, 100% id, evalue: 0.0	3093229	BPSL0374	-	-	78.3287	89.7525	84.0406	-0.194469	0.674927	-0.288134	0.773244	0.864487
d286_0351	1	371585	373231	-	BPSL0375,ABC transport system ATP-binding protein BPSL0375, 99.82% id, evalue: 0.0	3093230	BPSL0375	-	-	33.4991	37.1465	35.3228	-0.144801	0.849604	-0.170434	0.864669	0.922895
d286_0352	1	373465	375051	-	BPSL0376,ABC transporter substrate-binding protein BPSL0376, 100% id, evalue: 0.0	3092891	BPSL0376	-	-	214.048	315.517	264.783	-0.560422	0.455769	-1.22962	0.218841	0.386495
d286_0353	1	375149	375832	-	BPSL0377,hypothetical protein BPSL0377, 100% id, evalue: 8e-152	3092892	BPSL0377	-	-	8.31323	10.3124	9.31282	-0.299868	1.44209	-0.20794	0.835276	0.907831
d286_0354	1	376028	376495	-	BPSL0378,MarR family transcriptional regulator BPSL0378, 100% id, evalue: 3e-111	3093026	BPSL0378	-	-	13.8554	53.6357	33.7455	-1.94572	1.46116	-1.33163	0.182982	0.341192
d286_0355	1	376761	377447	+	BPSL0379,short chain dehydrogenase BPSL0379, 100% id, evalue: 2e-162	3093027	BPSL0379	-	-	350.734	186.543	268.638	0.911111	0.47712	1.90961	0.0561839	0.142861
d286_0356	1	377592	378371	-	BPSL0380,short chain dehydrogenase BPSL0380, 100% id, evalue: 0.0	3092047	BPSL0380	-	-	312.431	255.823	284.127	0.287985	0.472393	0.609631	0.542106	0.691284
d286_0357	1	378388	379026	-	BPSL0381,thiol:disulfide interchange protein dsbA, 100% id, evalue: 2e-155	3093149	BPSL0381	-	-	474.713	446.795	460.754	0.0874432	0.534806	0.163505	0.870121	0.92509
d286_0358	1	379078	379863	-	BPSL0382,hypothetical protein BPSL0382, 100% id, evalue: 0.0	3092048	BPSL0382	-	-	255.532	166.144	210.838	0.621623	0.478392	1.2994	0.193806	0.353838
d286_0359	1	380005	381789	-	BPSL0383,arginyl-tRNA synthetase argS, 100% id, evalue: 0.0	3093875	BPSL0383	-	-	454.103	393.413	423.758	0.206523	0.527976	0.391161	0.695679	0.811105
d286_0360	1	381992	382315	+	BPSL0384,hypothetical protein BPSL0384, 100% id, evalue: 1e-74	3092817	BPSL0384	-	-	298.412	498.309	398.36	-0.739915	0.510297	-1.44997	0.147067	0.290604
d286_0361	1	382559	385276	-	BPSL0385,5-methyltetrahydrofolate--homocysteine methyltransferase metH1, 99.89% id, evalue: 0.0	3091951	BPSL0385	-	-	1029.23	1120.36	1074.8	-0.122449	0.350267	-0.349587	0.726648	0.831454
d286_0362	1	385322	386401	-	BPSL0386,5-methyltetrahydrofolate--homocysteine methyltransferase metH2, 100% id, evalue: 0.0	3093220	BPSL0386	-	-	199.372	445.579	322.476	-1.15971	0.438263	-2.64615	0.00814143	0.0309136
d286_0363	1	386589	386840	-	BPSL0387,hypothetical protein BPSL0387, 100% id, evalue: 1e-58	3092818	BPSL0387	-	-	273.289	875.232	574.26	-1.67863	0.91199	-1.84063	0.0656764	0.160285
d286_0364	1	387029	388348	-	BPSL0388,hypothetical protein BPSL0388, 98.58% id, evalue: 0.0	3093932	BPSL0388	-	-	56.1601	80.5669	68.3635	-0.519487	0.627497	-0.827872	0.407743	0.582447
d286_0365	1	388427	389290	-	BPSL0389,IclR family transcriptional regulator BPSL0389, 99.65% id, evalue: 0.0	3093933	BPSL0389	-	-	124.389	42.066	83.2276	1.56344	0.755289	2.07	0.0384528	0.106614
d286_0366	1	389400	390392	+	BPSL0390,fumarylacetoacetate (FAA) hydrolase BPSL0390, 100% id, evalue: 0.0	3092780	BPSL0390	-	-	211.77	63.3586	137.564	1.74033	0.625045	2.78433	0.00536384	0.0223337
d286_0367	1	390611	391438	+	BPSL0391,enoyl-CoA hydratase BPSL0391, 100% id, evalue: 0.0	3092781	BPSL0391	-	-	243.463	109.061	176.262	1.15946	0.649133	1.78616	0.0740728	0.174964
d286_0368	1	391528	392319	+	BPSL0392,hypothetical protein BPSL0392, 99.24% id, evalue: 5e-178	3091454	BPSL0392	-	-	257.073	213.929	235.501	0.265781	0.744148	0.357161	0.720971	0.827763
d286_0369	1	392356	393600	+	BPSL0393,patatin-like phospholipase BPSL0393, 99.76% id, evalue: 0.0	3091455	BPSL0393	-	-	103.433	133.568	118.5	-0.367162	0.718741	-0.510841	0.609463	0.745631
d286_0370	1	394198	395073	+	BPSL0394,hypothetical protein BPSL0394, 100% id, evalue: 0.0	3093845	BPSL0394	-	-	758.057	1212.3	985.179	-0.677625	0.448517	-1.51081	0.130836	0.267978
d286_0371	1	395214	395699	+	BPSL0395,cytidylyltransferase BPSL0395, 100% id, evalue: 1e-115	3093846	BPSL0395	-	-	13.8554	67.1587	40.507	-2.27004	1.43453	-1.58243	0.113552	0.241125
d286_0372	1	395745	396173	-	BPSL0396,hypothetical protein BPSL0396, 99.29% id, evalue: 4e-85	3092275	BPSL0396	-	-	19.4796	50.4856	34.9826	-1.36858	1.23231	-1.11057	0.266751	0.441248
d286_0373	1	396277	397056	-	BPSL0397,pantothenate kinase BPSL0397, 100% id, evalue: 0.0	3092276	BPSL0397	-	-	80.8536	122.704	101.779	-0.599847	0.914991	-0.655577	0.512097	0.668196
d286_0374	1	397053	397988	-	BPSL0398,biotin--protein ligase BPSL0398, 100% id, evalue: 0.0	3093583	BPSL0398	-	-	150.377	121.218	135.797	0.311994	1.08038	0.288782	0.772748	0.864258
d286_0375	1	398393	399280	-	BPSL0399,hypothetical protein BPSL0399, 100% id, evalue: 0.0	3093584	BPSL0399	-	-	11.3305	16.8164	14.0734	-0.575572	1.06649	-0.539686	0.589414	0.730323
d286_0376	1	399354	401402	-	BPSL0400,2',3'-cyclic-nucleotide 2'-phosphodiesterase cpdB, 100% id, evalue: 0.0	3091766	BPSL0400	-	-	13.8554	43.2316	28.5435	-1.63514	1.5487	-1.05581	0.291053	0.467919
d286_0377	1	401680	402804	+	BPSL0401,hypothetical protein BPSL0401, 99.73% id, evalue: 0.0	3094331	BPSL0401	-	-	66.5059	161.718	114.112	-1.28102	2.03448	-0.629655	0.528921	0.680596
d286_0378	1	402801	403643	+	BPSL0402,ABC transporter ATP-binding protein BPSL0402, 100% id, evalue: 0.0	3094332	BPSL0402	-	-	56.5704	67.1817	61.876	-0.250448	0.762609	-0.328409	0.742602	0.843383
d286_0379	1	403667	404596	+	BPSL0403,mce-like protein BPSL0403, 100% id, evalue: 0.0	3092402	BPSL0403	-	-	202.39	146.155	174.272	0.469677	0.419128	1.12061	0.262456	0.435839
d286_0380	1	404615	405253	+	BPSL0404,lipoprotein BPSL0404, 99.03% id, evalue: 1e-142	3092403	BPSL0404	-	-	179.748	55.4089	117.578	1.69754	2.31182	0.734287	0.462774	0.629373
d286_0381	1	405285	406496	+	BPSL0405,hypothetical protein BPSL0405, 99.01% id, evalue: 0.0	3092793	BPSL0405	-	-	93.0047	31.4662	62.2354	1.56372	0.652454	2.39668	0.0165443	0.0548712
d286_0382	1	406602	406931	+	BPSL0406,ferredoxin BPSL0406, 100% id, evalue: 1e-78	3092794	BPSL0406	-	-	0	156.816	78.4079	-7.24402	1.63224	-4.43809	9.07616e-06	8.94092e-05
d286_0383	1	406979	407623	+	BPSL0407,hypothetical protein BPSL0407, 99.53% id, evalue: 8e-154	3091692	BPSL0407	-	-	117.944	281.785	199.864	-1.25584	0.470798	-2.66748	0.00764228	0.029527
d286_0385	1	408358	409671	+	BPSL0408,penicillin-binding protein 6 BPSL0408, 99.01% id, evalue: 0.0	3091693	BPSL0408	-	-	493.391	250.033	371.712	0.980279	0.49007	2.00029	0.0454694	0.121592
d286_0386	1	409761	410708	+	BPSL0409,D-amino acid aminotransferase BPSL0409, 100% id, evalue: 0.0	3091605	BPSL0409	-	-	574.964	390.51	482.737	0.55834	0.484046	1.15349	0.248711	0.421724
d286_0387	1	410705	411013	+	BPSL0410,hypothetical protein BPSL0410, 100% id, evalue: 2e-72	3091606	BPSL0410	-	-	153.394	160.479	156.937	-0.0640941	0.89519	-0.0715984	0.942922	0.968811
d286_0388	1	411024	411989	-	BPSL0411,DNA-binding transcriptional activator GcvA BPSL0411, 98.44% id, evalue: 0.0	3092092	BPSL0411	-	-	30.4819	95.8121	63.147	-1.64983	1.78861	-0.922404	0.356318	0.534567
d286_0389	1	412147	412416	+	BPSL0412,hypothetical protein BPSL0412, 100% id, evalue: 7e-60	3092093	BPSL0412	-	-	0	10.8354	5.41772	-3.38789	2.30985	-1.46672	0.142454	0.283682
d286_0390	1	412572	413249	+	BPSL0413,lipoate-protein ligase B lipB, 100% id, evalue: 3e-166	3091586	BPSL0413	-	-	123.733	392.959	258.346	-1.66727	0.452845	-3.68178	0.000231614	0.00158768
d286_0391	1	413242	414231	+	BPSL0414,lipoyl synthase lipA, 100% id, evalue: 0.0	3091431	BPSL0414	-	-	167.906	530.416	349.161	-1.65843	0.638421	-2.59771	0.00938472	0.0347042
d286_0394	1	414816	416699	-	BPSL0416,hypothetical protein BPSL0416, 99.68% id, evalue: 0.0	3091829	BPSL0416	-	-	48.011	75.5709	61.7909	-0.656998	0.680889	-0.964912	0.334589	0.513888
d286_0395	1	417613	417954	+	BPSL0417,hypothetical protein BPSL0417, 98.23% id, evalue: 1e-71	3093255	BPSL0417	-	-	56.8166	26.5114	41.664	1.09739	1.10226	0.99559	0.319449	0.497372
d286_0396	1	418127	419029	-	BPSL0418,LysR family transcriptional regulator BPSL0418, 100% id, evalue: 0.0	3093256	BPSL0418	-	-	0	14.3684	7.18418	-3.79551	1.89333	-2.00467	0.0449981	0.120766
d286_0397	1	419184	421310	+	BPSL0419,trifunctional enoyl-CoA hydratase/3,2-trans-enoyl-CoA isomerase/3-hydroxyacyl-CoA dehydrogenase BPSL0419, 99.72% id, evalue: 0.0	3093098	BPSL0419	-	-	89.1668	38.5527	63.8598	1.21133	0.978559	1.23788	0.215762	0.38242
d286_0398	1	421365	422573	+	BPSL0420,hypothetical protein BPSL0420, 99.50% id, evalue: 0.0	3093099	BPSL0420	-	-	39.2874	24.5762	31.9318	0.6784	0.655223	1.03537	0.300495	0.477876
d286_0399	1	422613	423713	+	BPSL0421,hypothetical protein BPSL0421, 98.36% id, evalue: 0.0	3091731	BPSL0421	-	-	38.7951	32.1518	35.4735	0.272658	1.89745	0.143697	0.88574	0.935419
d286_0400	1	423739	424944	+	BPSL0422,CAIB/BAIF family protein BPSL0422, 100% id, evalue: 0.0	3091732	BPSL0422	-	-	17.1188	28.5395	22.8292	-0.742396	1.61675	-0.45919	0.646098	0.775057
d286_0402	1	425457	425762	+	BPSL0423,hypothetical protein BPSL0423, 100% id, evalue: 5e-67	3091996	BPSL0423	-	-	5.54216	1.77747	3.65981	1.64577	1.79844	0.915112	0.360133	0.538076
d286_0403	1	425759	427489	+	BPSL0424,acetate permease actP, 99.30% id, evalue: 0.0	3091997	BPSL0424	-	-	8.31323	18.2446	13.2789	-1.12224	1.35789	-0.826463	0.408542	0.583144
d286_0404	1	427857	429143	+	BPSL0425,C4-dicarboxylate transporter DctA dctA, 99.77% id, evalue: 0.0	3094703	BPSL0425	-	-	131.244	15.9514	73.5979	3.04	2.25473	1.34828	0.177569	0.333503
d286_0405	1	429296	431179	+	BPSL0426,C4-dicarboxylate transport sensor protein dctB, 99.84% id, evalue: 0.0	3094345	BPSL0426	-	-	104.253	60.9871	82.6201	0.773096	0.575002	1.34451	0.178784	0.33536
d286_0406	1	431228	432583	+	BPSL0427,C4-dicarboxylate transport transcriptional regulatory protein dctD, 100% id, evalue: 0.0	3091579	BPSL0427	-	-	150.377	164.847	157.612	-0.131616	1.04117	-0.126412	0.899406	0.944271
d286_0407	1	432699	433235	-	BPSL0428,hypothetical protein BPSL0428, 100% id, evalue: 4e-130	3093439	BPSL0428	-	-	33.2529	330.681	181.967	-3.31165	1.77786	-1.86272	0.0625018	0.154888
d286_0408	1	433429	434118	+	BPSL0429,hypothetical protein BPSL0429, 98.98% id, evalue: 6e-136	3093440	BPSL0429	-	-	8.31323	44.9986	26.6559	-2.42574	1.46729	-1.65321	0.0982881	0.216575
d286_0409	1	434805	435584	-	BPSL0430,thioesterase BPSL0430, 100% id, evalue: 0.0	3092430	BPSL0430	-	-	153.804	343.336	248.57	-1.15735	0.678827	-1.70493	0.0882073	0.200242
d286_0411	1	436081	436545	+	BPSL0431,acetyltransferase (GNAT) family protein BPSL0431, 98.70% id, evalue: 1e-106	3092431	BPSL0431	-	-	0	16.1266	8.0633	-3.96197	1.90276	-2.08223	0.0373219	0.104305
d286_0412	1	436960	438423	-	BPSL0432,magnesium chelatase subunit BPSL0432, 99.79% id, evalue: 0.0	3092499	BPSL0432	-	-	44.3372	13.916	29.1266	1.67325	1.96333	0.852248	0.394077	0.567679
d286_0413	1	447212	447463	-	BPSL0433,hypothetical protein BPSL0433, 100% id, evalue: 2e-54	3092500	BPSL0433	-	-	72.048	263.811	167.929	-1.87166	2.0524	-0.911937	0.361802	0.539049
d286_0414	1	447832	448170	+	BPSL0434,nitrogen regulatory protein P-II 1 glnB1, 100% id, evalue: 1e-75	3093665	BPSL0434	-	-	11.0843	2608.39	1309.74	-7.86745	1.21193	-6.49168	8.4883e-11	2.23475e-09
d286_0415	1	448203	449705	+	BPSL0435,ammonium transporter family protein BPSL0435, 99.80% id, evalue: 0.0	3094448	BPSL0435	-	-	52.6505	6427.78	3240.21	-6.93047	1.93832	-3.57551	0.000349546	0.00226065
d286_0416	1	450119	451408	+	BPSL0436,glutamate--cysteine ligase gshA, 100% id, evalue: 0.0	3093803	BPSL0436	-	-	395.317	836.02	615.669	-1.08007	0.490404	-2.20241	0.027636	0.0823407
d286_0417	1	451436	452392	+	BPSL0437,glutathione synthetase gshB, 100% id, evalue: 0.0	3093804	BPSL0437	-	-	137.752	272.287	205.019	-0.982934	0.457286	-2.1495	0.031595	0.091751
d286_0418	1	452565	453038	+	BPSL0438,sugar transport PTS system IIA component BPSL0438, 100% id, evalue: 6e-111	3094449	BPSL0438	-	-	142.884	418.814	280.849	-1.55026	0.562231	-2.75734	0.00582736	0.0238301
d286_0419	1	453115	453384	+	BPSL0439,phosphocarrier protein HPr ptsH, 100% id, evalue: 1e-60	3094543	BPSL0439	-	-	22.8251	63.5096	43.1674	-1.47928	1.80493	-0.819578	0.412457	0.585988
d286_0420	1	453562	455352	+	BPSL0440,phosphoenolpyruvate-protein phosphotransferase BPSL0440, 99.83% id, evalue: 0.0	3091621	BPSL0440	-	-	936.043	493.343	714.693	0.924093	0.574774	1.60775	0.10789	0.232619
d286_0421	1	455610	456368	-	BPSL0441,molybdopterin biosynthesis protein MoeB BPSL0441, 100% id, evalue: 0.0	3091622	BPSL0441	-	-	167.003	54.0486	110.526	1.62841	1.0896	1.4945	0.135045	0.273864
d286_0422	1	456473	458059	-	BPSL0442,C-terminal processing protease-3 BPSL0442, 98.11% id, evalue: 0.0	3092719	BPSL0442	-	-	528.84	1741.91	1135.38	-1.71987	0.373986	-4.59875	4.25041e-06	4.48404e-05
d286_0423	1	458286	459035	-	BPSL0443,phosphoglyceromutase gpmA, 100% id, evalue: 0.0	3093540	BPSL0443	-	-	273.535	398.858	336.197	-0.543525	0.831219	-0.65389	0.513183	0.668955
d286_0424	1	459169	459576	+	BPSL0444,hypothetical protein BPSL0444, 99.26% id, evalue: 2e-94	3092720	BPSL0444	-	-	53.4711	256.982	155.226	-2.2656	0.559727	-4.0477	5.17238e-05	0.00042863
d286_0425	1	459603	459848	+	BPSL0445,glutaredoxin 3 grxC, 100% id, evalue: 2e-55	3094582	BPSL0445	-	-	160.659	280.963	220.811	-0.807213	0.579036	-1.39406	0.163299	0.313428
d286_0426	1	459965	460444	+	BPSL0446,preprotein translocase subunit SecB secB, 100% id, evalue: 3e-114	3091642	BPSL0446	-	-	412.846	369.067	390.957	0.161728	0.558557	0.289546	0.772163	0.863846
d286_0427	1	460461	461468	+	BPSL0447,NAD(P)H-dependent glycerol-3-phosphate dehydrogenase gpsA, 100% id, evalue: 0.0	3094482	BPSL0447	-	-	263.517	192.657	228.087	0.452169	0.595937	0.758754	0.448	0.615612
d286_0428	1	461588	462154	+	BPSL0448,Appr-1-p processing enzyme family protein BPSL0448, 100% id, evalue: 1e-125	3092510	BPSL0448	-	-	96.5963	67.459	82.0277	0.516587	1.11283	0.464212	0.642496	0.771664
d286_0429	1	462574	463044	-	BPSL0449,SpoU rRNA methylase BPSL0449, 99.36% id, evalue: 4e-112	3092511	BPSL0449	-	-	107.927	62.4153	85.1711	0.788908	1.09149	0.722783	0.469813	0.633349
d286_0430	1	463110	463877	-	BPSL0450,hypothetical protein BPSL0450, 99.17% id, evalue: 9e-167	3093817	BPSL0450	-	-	30.728	52.6015	41.6648	-0.771629	0.813845	-0.948128	0.343064	0.52237
d286_0431	1	464012	464926	+	BPSL0451,hypothetical protein BPSL0451, 99.67% id, evalue: 0.0	3093818	BPSL0451	-	-	209.636	294.819	252.227	-0.491121	0.724046	-0.6783	0.497581	0.655582
d286_0432	1	465163	465639	+	BPSL0452,hypothetical protein BPSL0452, 100% id, evalue: 3e-112	3092265	BPSL0452	-	-	167.167	1022.7	594.934	-2.6121	0.985047	-2.65175	0.0080075	0.0305414
d286_0433	1	465788	467266	+	BPSL0453,cytochrome c oxidase BPSL0453, 100% id, evalue: 0.0	3092266	BPSL0453	-	-	636.767	1608.86	1122.81	-1.33749	0.43426	-3.07993	0.00207052	0.0102153
d286_0434	1	467310	468917	+	BPSL0454,cytochrome c oxidase polypeptide I ctaD, 100% id, evalue: 0.0	3091625	BPSL0454	-	-	600.333	2842.03	1721.18	-2.24332	0.554204	-4.04781	5.1698e-05	0.00042863
d286_0435	1	468941	469126	+	BPSL0455,hypothetical protein BPSL0455, 100% id, evalue: 1e-12	3092603	BPSL0455	-	-	11.0843	127.679	69.3815	-3.5156	1.26803	-2.7725	0.0055627	0.0230167
d286_0436	1	469148	469753	+	BPSL0456,cytochrome C oxidase assembly protein BPSL0456, 100% id, evalue: 1e-148	3092604	BPSL0456	-	-	55.4216	1039.22	547.322	-4.22775	1.95424	-2.16337	0.0305126	0.0893454
d286_0437	1	469770	469973	+	BPSL0457,hypothetical protein BPSL0457, 98.48% id, evalue: 2e-41	3093867	BPSL0457	-	-	14.0195	209.205	111.612	-3.89646	0.834422	-4.66965	3.0171e-06	3.2939e-05
d286_0438	1	470108	470605	+	BPSL0458;cytochrome c oxidase subunit III 495742:496599 forward	3093868	BPSL0458	-	-	55.4216	561.595	308.508	-3.33986	1.96063	-1.70346	0.0884821	0.200636
d286_0439	1	470608	470964	+	BPSL0458;cytochrome c oxidase subunit III 495742:496599 forward	3093868	BPSL0458	-	-	161.543	471.879	316.711	-1.54558	1.01851	-1.5175	0.12914	0.265876
d286_0441	1	471124	471333	-	BPSL0458a,hypothetical protein BPSL0458a, 100% id, evalue: 8e-44	3092337	BPSL0458a	-	-	39.3695	182.102	110.736	-2.20987	0.618263	-3.57432	0.000351141	0.00226604
d286_0442	1	471421	472134	+	BPSL0459,hypothetical protein BPSL0459, 99.58% id, evalue: 7e-175	3092338	BPSL0459	-	-	143.458	204.069	173.764	-0.508734	0.450762	-1.12861	0.259063	0.432863
d286_0443	1	472199	472840	+	BPSL0460,hypothetical protein BPSL0460, 100% id, evalue: 5e-157	3093165	BPSL0460	-	-	74.8191	119.049	96.9342	-0.669311	2.07049	-0.323262	0.746497	0.845707
d286_0444	1	472884	473993	+	BPSL0461,cytochrome oxidase assembly protein BPSL0461, 99.43% id, evalue: 0.0	3093166	BPSL0461	-	-	11.0843	137.872	74.4783	-3.62703	1.32761	-2.732	0.00629513	0.0253081
d286_0445	1	474006	474908	+	BPSL0462,protoheme IX farnesyltransferase BPSL0462, 100% id, evalue: 0.0	3092906	BPSL0462	-	-	159.593	249.358	204.475	-0.642666	0.598422	-1.07393	0.282852	0.459838
d286_0446	1	474928	475545	+	BPSL0463,lipoprotein BPSL0463, 100% id, evalue: 6e-152	3092907	BPSL0463	-	-	8.31323	74.6895	41.5014	-3.15403	1.22609	-2.57243	0.0100989	0.0365278
d286_0447	1	475625	476002	-	BPSL0464,hypothetical protein BPSL0464, 100% id, evalue: 3e-66	3094571	BPSL0464	-	-	8.31323	55.1041	31.7087	-2.71588	1.25253	-2.16831	0.0301354	0.0884932
d286_0448	1	476114	477745	+	BPSL0465,methyl-accepting chemotaxis protein BPSL0465, 99.63% id, evalue: 0.0	3094572	BPSL0465	-	-	484.175	33.2143	258.695	3.86634	0.440259	8.78195	1.60662e-18	1.06215e-16
d286_0449	1	477869	478714	+	BPSL0466,hypothetical protein BPSL0466, 100% id, evalue: 0.0	3091607	BPSL0466	-	-	410.631	292.353	351.492	0.490543	0.77209	0.635345	0.525203	0.677718
d286_0450	1	478965	479936	+	BPSL0467,hypothetical protein BPSL0467, 100% id, evalue: 0.0	3091608	BPSL0467	-	-	84.035	359.222	221.628	-2.09398	0.578547	-3.61938	0.000295314	0.00196107
d286_0451	1	480255	481151	+	BPSL0468,branched-chain amino acid transport system permease BPSL0468, 100% id, evalue: 0.0	3093750	BPSL0468	-	-	0	27.8864	13.9432	-4.75254	1.71975	-2.76352	0.00571823	0.0235076
d286_0452	1	481152	481946	+	BPSL0469,ABC transport system ATP-binding protein BPSL0469, 100% id, evalue: 0.0	3093751	BPSL0469	-	-	8.31323	49.0378	28.6755	-2.54808	1.28197	-1.98763	0.0468527	0.124675
d286_0454	1	482841	484271	+	BPSL0471,hypothetical protein BPSL0471, 99.79% id, evalue: 0.0	3092796	BPSL0471	-	-	47.1083	21.2216	34.165	1.1519	1.99056	0.578684	0.562803	0.708493
d286_0455	1	484277	487495	+	BPSL0472,error-prone DNA polymerase dnaE2, 99.91% id, evalue: 0.0	3092552	BPSL0472	-	-	246.582	244.348	245.465	0.0125992	0.945411	0.0133267	0.989367	0.995382
d286_0456	1	487948	488769	-	BPSL0473,hypothetical protein BPSL0473, 100% id, evalue: 0.0	3092553	BPSL0473	-	-	41.9765	408.244	225.11	-3.27867	0.688281	-4.76356	1.90204e-06	2.21037e-05
d286_0457	1	488813	490171	-	BPSL0474,transporter protein BPSL0474, 99.50% id, evalue: 0.0	3093352	BPSL0474	-	-	84.2812	1398.09	741.185	-4.05169	0.569965	-7.10866	1.17173e-12	4.07706e-11
d286_0458	1	490208	491209	-	BPSL0475,fatty acid desaturase BPSL0475, 99.70% id, evalue: 0.0	3093353	BPSL0475	-	-	24.9397	1310.8	667.868	-5.71248	1.64679	-3.46886	0.000522665	0.00322265
d286_0459	1	491285	492637	-	BPSL0476,diaminobutyrate--2-oxoglutarate aminotransferase BPSL0476, 99.78% id, evalue: 0.0	3093251	BPSL0476	-	-	60.9637	1724.51	892.736	-4.82105	1.98355	-2.43051	0.0150775	0.0507415
d286_0460	1	492682	493215	-	BPSL0477,hypothetical protein BPSL0477, 99.44% id, evalue: 3e-115	3093252	BPSL0477	-	-	0	371.364	185.682	-8.4878	1.71852	-4.93902	7.85178e-07	1.0215e-05
d286_0461	1	493290	494381	-	BPSL0478,hypothetical protein BPSL0478, 99.72% id, evalue: 0.0	3091811	BPSL0478	-	-	24.9397	688.614	356.777	-4.78385	1.65762	-2.88597	0.00390211	0.0171275
d286_0462	1	494374	495330	-	BPSL0479,ABC transport system ATP-binding protein BPSL0479, 99.69% id, evalue: 0.0	3091812	BPSL0479	-	-	27.7108	1135.29	581.499	-5.35355	1.69216	-3.16374	0.00155757	0.00804474
d286_0463	1	495423	496490	-	BPSL0480,hypothetical protein BPSL0480, 99.72% id, evalue: 0.0	3092736	BPSL0480	-	-	72.3763	2269.77	1171.07	-4.96887	1.03839	-4.78517	1.70842e-06	2.01689e-05
d286_0464	1	496487	497152	-	BPSL0481,hypothetical protein BPSL0481, 99.55% id, evalue: 2e-153	3092737	BPSL0481	-	-	177.778	1508.9	843.338	-3.08636	0.560598	-5.50547	3.6818e-08	6.44315e-07
d286_0465	1	497192	498343	-	BPSL0482,hypothetical protein BPSL0482, 99.48% id, evalue: 0.0	3092808	BPSL0482	-	-	60.9637	1549.7	805.332	-4.66686	1.99551	-2.33868	0.0193519	0.0620722
d286_0466	1	498345	500201	-	BPSL0483,hypothetical protein BPSL0483, 100% id, evalue: 0.0	3092809	BPSL0483	-	-	314.937	4210.54	2262.74	-3.74036	0.956299	-3.91128	9.18065e-05	0.000714042
d286_0467	1	500213	501253	-	BPSL0484,hypothetical protein BPSL0484, 99.71% id, evalue: 0.0	3093491	BPSL0484	-	-	30.4819	1182.21	606.344	-5.27485	1.73855	-3.03405	0.00241297	0.011569
d286_0468	1	501271	502839	-	BPSL0485,AMP-binding enzyme BPSL0485, 99.62% id, evalue: 0.0	3093492	BPSL0485	-	-	174.022	2110.75	1142.39	-3.59972	0.448243	-8.03073	9.68957e-16	4.43484e-14
d286_0469	1	502847	504043	-	BPSL0486,pyridoxal-dependent decarboxylase BPSL0486, 99.50% id, evalue: 0.0	3092487	BPSL0486	-	-	24.9397	2016.04	1020.49	-6.33357	1.64811	-3.84293	0.000121574	0.000905335
d286_0470	1	504033	505031	-	BPSL0487,hypothetical protein BPSL0487, 100% id, evalue: 0.0	3092488	BPSL0487	-	-	67.8188	1690.58	879.2	-4.64207	0.66694	-6.96025	3.39673e-12	1.11047e-10
d286_0471	1	505036	506019	-	BPSL0488,hypothetical protein BPSL0488, 100% id, evalue: 0.0	3093167	BPSL0488	-	-	103.843	2701.18	1402.51	-4.7002	0.505177	-9.30407	1.35168e-20	1.08682e-18
d286_0472	1	506038	506604	-	BPSL0489,hypothetical protein BPSL0489, 100% id, evalue: 2e-131	3093168	BPSL0489	-	-	53.3069	930.285	491.796	-4.12409	0.657806	-6.26946	3.62298e-10	8.72741e-09
d286_0473	1	506601	507488	-	BPSL0490,hypothetical protein BPSL0490, 99.66% id, evalue: 0.0	3092641	BPSL0490	-	-	71.0002	2030.95	1050.97	-4.84021	1.04552	-4.62947	3.66602e-06	3.95159e-05
d286_0474	1	507521	507769	-	BPSL0491,acyl carrier protein BPSL0491, 100% id, evalue: 4e-54	3092642	BPSL0491	-	-	93.3329	2693.98	1393.66	-4.85311	0.708368	-6.85111	7.32791e-12	2.27089e-10
d286_0475	1	507825	508934	-	BPSL0492,hypothetical protein BPSL0492, 99.73% id, evalue: 0.0	3093091	BPSL0492	-	-	83.8709	2262.03	1172.95	-4.75129	0.703103	-6.7576	1.40298e-11	4.19484e-10
d286_0476	1	509014	510780	-	BPSL0493,AMP-binding enzyme BPSL0493, 99.66% id, evalue: 0.0	3093092	BPSL0493	-	-	1045.67	9582.33	5314	-3.19582	0.599019	-5.33508	9.55007e-08	1.57404e-06
d286_0477	1	511214	512137	+	BPSL0494,LysR family transcriptional regulator BPSL0494, 100% id, evalue: 0.0	3094239	BPSL0494	-	-	267.027	246.358	256.693	0.116288	0.397833	0.292305	0.770054	0.863029
d286_0478	1	512873	513607	+	BPSL0495,GntR family transcriptional regulator BPSL0495, 99.18% id, evalue: 6e-171	3094240	BPSL0495	-	-	64.4733	60.2327	62.353	0.100151	0.608122	0.164688	0.869189	0.92509
d286_0479	1	513706	514809	+	BPSL0496,N-acetylglucosamine-6-phosphate deacetylase BPSL0496, 100% id, evalue: 0.0	3093684	BPSL0496	-	-	280.882	74.1755	177.529	1.92089	0.434918	4.41666	1.00236e-05	9.76109e-05
d286_0480	1	514802	515809	+	BPSL0497,phosphosugar-binding protein BPSL0497, 100% id, evalue: 0.0	3093685	BPSL0497	-	-	228.295	55.8701	142.083	2.03146	1.07117	1.8965	0.0578944	0.145963
d286_0481	1	515867	518479	+	BPSL0498,multiphosphoryl transfer protein BPSL0498, 98.39% id, evalue: 0.0	3093340	BPSL0498	-	-	1025.1	139.913	582.508	2.87297	0.603423	4.76112	1.92519e-06	2.22857e-05
d286_0482	1	518592	520352	+	BPSL0499,phosphotransferase system, IIBC component BPSL0499, 100% id, evalue: 0.0	3093341	BPSL0499	-	-	656.821	154.297	405.559	2.08957	0.477286	4.37803	1.1976e-05	0.000114377
d286_0483	1	520972	523437	-	BPSL0500,chitobiase BPSL0500, 99.76% id, evalue: 0.0	3094367	BPSL0500	-	-	297.528	15.3914	156.46	4.27177	0.898531	4.75417	1.99266e-06	2.29699e-05
d286_1823	1	2136137	2136298	+	BPSL0500A;BPSL0500A BPSL0500A hypothetical protein 550382:550480 reverse	3094368	BPSL0500A	-	-	19.3975	147.891	83.6443	-2.92594	1.5571	-1.8791	0.0602315	0.151087
d286_0486	1	525001	526137	-	BPSL0501,cytochrome d ubiquinol oxidase subunit II cydB, 99.21% id, evalue: 0.0	3093122	BPSL0501	-	-	1270.37	77.9511	674.161	4.02657	0.592652	6.79417	1.08939e-11	3.32405e-10
d286_0487	1	526175	527770	-	BPSL0502,cytochrome d ubiquinol oxidase subunit I cydA, 100% id, evalue: 0.0	3091672	BPSL0502	-	-	966.854	133.022	549.938	2.86206	0.636305	4.49794	6.86135e-06	6.95486e-05
d286_0488	1	527760	528044	-	BPSL0503,hypothetical protein BPSL0503, 100% id, evalue: 4e-63	3092140	BPSL0503	-	-	92.5123	23.0977	57.805	2.00431	0.806336	2.4857	0.0129296	0.044989
d286_0489	1	528525	529370	-	BPSL0504,RNA polymerase factor sigma-32 rpoH, 100% id, evalue: 0.0	3094670	BPSL0504	-	-	3472.5	487.334	1979.92	2.83294	0.328033	8.63616	5.81352e-18	3.52963e-16
d286_0490	1	529930	530394	+	BPSL0505,hypothetical protein BPSL0505, 100% id, evalue: 9e-113	3092141	BPSL0505	-	-	112.566	103.807	108.187	0.11631	0.48001	0.242306	0.808543	0.889741
d286_0491	1	530430	530822	+	BPSL0506,hypothetical protein BPSL0506, 100% id, evalue: 2e-93	3092727	BPSL0506	-	-	170.267	303.95	237.108	-0.835028	0.842744	-0.990845	0.321761	0.499864
d286_0492	1	531137	532678	-	BPSL0507,2-isopropylmalate synthase BPSL0507, 100% id, evalue: 0.0	3092728	BPSL0507	-	-	295.394	850.495	572.945	-1.52576	0.825163	-1.84904	0.0644522	0.158272
d286_0493	1	533212	534033	-	BPSL0508,acetyltransferase (GNAT) family protein BPSL0508, 99.27% id, evalue: 0.0	3092599	BPSL0508	-	-	281.047	103.522	192.284	1.44051	0.521935	2.75993	0.00578133	0.023707
d286_0494	1	534680	535660	-	BPSL0509,glycosyl transferase BPSL0509, 100% id, evalue: 0.0	3092600	BPSL0509	-	-	41.8123	378.024	209.918	-3.17278	0.894427	-3.54728	0.000389233	0.00248758
d286_0495	1	535657	538512	-	BPSL0510,nitrate reductase BPSL0510, 99.79% id, evalue: 0.0	3094127	BPSL0510	-	-	30.4819	1451.19	740.837	-5.57069	1.77344	-3.14118	0.00168269	0.00860138
d286_5260	2	2257332	2257922	-	BPSL0510;nitrate reductase 561208:564063 reverse	3094127	BPSL0510	-	-	33.335	317.701	175.518	-3.24892	1.23046	-2.64042	0.0082804	0.0313014
d286_0496	1	538509	538904	-	BPSL0511,nitrite reductase small subunit BPSL0511, 98.47% id, evalue: 3e-90	3094128	BPSL0511	-	-	0	361.782	180.891	-8.4501	1.66204	-5.08418	3.69215e-07	5.3519e-06
d286_0497	1	538980	541424	-	BPSL0512,nitrite reductase BPSL0512, 99.39% id, evalue: 0.0	3092067	BPSL0512	-	-	8.31323	3003.71	1506.01	-8.48426	1.25747	-6.74707	1.50856e-11	4.48072e-10
d286_0499	1	541809	542453	+	BPSL0513,maleylacetoacetate isomerase BPSL0513, 99.53% id, evalue: 1e-156	3092068	BPSL0513	-	-	81.5921	183.707	132.649	-1.17141	0.50773	-2.30715	0.0210464	0.066539
d286_0500	1	542610	543929	-	BPSL0514,cell division protein BPSL0514, 99.77% id, evalue: 0.0	3092707	BPSL0514	-	-	125.109	138.573	131.841	-0.146447	1.20635	-0.121397	0.903377	0.945653
d286_0501	1	544181	544807	+	BPSL0515,hypothetical protein BPSL0515, 100% id, evalue: 2e-147	3092708	BPSL0515	-	-	8.55941	116.572	62.5655	-3.78117	1.20416	-3.14008	0.001689	0.00862621
d286_0502	1	544930	545418	+	BPSL0516,phosphopantetheine adenylyltransferase coaD, 100% id, evalue: 2e-118	3092046	BPSL0516	-	-	137.752	586.338	362.045	-2.08957	0.46803	-4.46461	8.02159e-06	7.98134e-05
d286_0503	1	545481	545747	+	BPSL0517,ferredoxin fdx, 100% id, evalue: 4e-60	3094859	BPSL0517	-	-	64.7195	224.876	144.798	-1.79721	0.587945	-3.05677	0.00223735	0.0109116
d286_0504	1	545925	546998	-	BPSL0518,histidinol-phosphate aminotransferase BPSL0518, 99.44% id, evalue: 0.0	3094062	BPSL0518	-	-	210.621	231.98	221.3	-0.139007	0.438153	-0.317257	0.751049	0.848808
d286_0505	1	547084	547689	-	BPSL0519,peptidyl-tRNA hydrolase pth, 99.50% id, evalue: 1e-146	3093142	BPSL0519	-	-	55.8318	23.9662	39.899	1.22245	0.841667	1.45242	0.146385	0.289598
d286_0506	1	547803	548306	-	BPSL0520,50S ribosomal protein L25 BPSL0520, 100% id, evalue: 5e-119	3094063	BPSL0520	-	-	1651.18	329.91	990.543	2.32315	0.553164	4.19975	2.67212e-05	0.000234635
d286_0507	1	548581	549438	-	BPSL0521,ribose-phosphate pyrophosphokinase prs, 100% id, evalue: 0.0	3093690	BPSL0521	-	-	611.499	610.078	610.788	0.00309038	0.553464	0.0055837	0.995545	0.998425
d286_0508	1	549715	550596	-	BPSL0523,4-diphosphocytidyl-2-C-methyl-D-erythritol kinase ipk, 100% id, evalue: 0.0	3092875	BPSL0523	-	-	302.824	960.761	631.792	-1.66629	0.770844	-2.16164	0.0306456	0.0896026
d286_0509	1	550630	551265	-	BPSL0524,outer membrane lipoprotein LolB lolB, 96.21% id, evalue: 1e-112	3092876	BPSL0524	-	-	0	67.1642	33.5821	-6.02076	1.63721	-3.67745	0.000235579	0.00161114
d286_0510	1	551262	553070	-	BPSL0525,hypothetical protein BPSL0525, 100% id, evalue: 0.0	3093198	BPSL0525	-	-	1063.78	801.912	932.845	0.407861	0.41803	0.975673	0.329226	0.507355
d286_0511	1	553180	554001	+	BPSL0526,formamidopyrimidine-DNA glycosylase mutM, 100% id, evalue: 0.0	3094283	BPSL0526	-	-	54.2096	120.103	87.1564	-1.14876	1.98109	-0.579864	0.562006	0.707712
d286_0512	1	554006	555112	+	BPSL0527,A/G-specific adenine glycosylase mutY, 99.18% id, evalue: 0.0	3092623	BPSL0527	-	-	88.6745	58.7915	73.733	0.593514	2.12993	0.278654	0.780511	0.86967
d286_0513	1	555500	556132	-	BPSL0528,hypothetical protein BPSL0528, 100% id, evalue: 1e-151	3093199	BPSL0528	-	-	63.7348	184.878	124.306	-1.53547	2.0154	-0.761868	0.446139	0.614289
d286_0514	1	556159	557052	-	BPSL0529,hypothetical protein BPSL0529, 100% id, evalue: 0.0	3093646	BPSL0529	-	-	190.239	433.292	311.765	-1.18664	0.705755	-1.68137	0.0926908	0.207335
d286_0515	1	557138	558106	-	BPSL0530,HPr kinase/phosphorylase BPSL0530, 100% id, evalue: 0.0	3093647	BPSL0530	-	-	182.992	164.779	173.885	0.151077	0.518617	0.291307	0.770816	0.863075
d286_0516	1	558235	558663	-	BPSL0531,nitrogen regulatory IIA protein BPSL0531, 100% id, evalue: 8e-100	3092867	BPSL0531	-	-	198.407	246.55	222.479	-0.314215	0.900069	-0.349101	0.727014	0.831711
d286_0517	1	558977	559336	-	BPSL0532,PTS system, EIIA component BPSL0532, 100% id, evalue: 6e-83	3092868	BPSL0532	-	-	631.806	2677.26	1654.53	-2.08308	2.55903	-0.814013	0.415638	0.587913
d286_0518	1	559486	560994	-	BPSL0533,RNA polymerase factor sigma-54 rpoN, 99.80% id, evalue: 0.0	3094832	BPSL0533	-	-	602.428	1995.73	1299.08	-1.72774	0.56335	-3.06691	0.00216284	0.010583
d286_0519	1	561163	561939	-	BPSL0534,ABC transporter ATP-binding protein BPSL0534, 99.61% id, evalue: 0.0	3091906	BPSL0534	-	-	184.286	189.181	186.733	-0.0369077	0.802036	-0.0460175	0.963296	0.980098
d286_0520	1	561936	562601	-	BPSL0535,OstA-like protein BPSL0535, 99.55% id, evalue: 1e-161	3091907	BPSL0535	-	-	150.623	202.577	176.6	-0.426424	0.905202	-0.471081	0.637583	0.767628
d286_0521	1	562620	563234	-	BPSL0536,hypothetical protein BPSL0536, 100% id, evalue: 1e-149	3092936	BPSL0536	-	-	166.858	121.98	144.419	0.451232	0.777738	0.580185	0.56179	0.707588
d286_0522	1	563240	563779	-	BPSL0537,hypothetical protein BPSL0537, 100% id, evalue: 4e-127	3092937	BPSL0537	-	-	351.472	1.51805	176.495	7.85589	0.595763	13.1863	1.05269e-39	3.29659e-37
d286_0523	1	563779	564762	-	BPSL0538,hypothetical protein BPSL0538, 99.69% id, evalue: 0.0	3092678	BPSL0538	-	-	377.233	272.93	325.081	0.466768	0.44335	1.05282	0.292423	0.469613
d286_0524	1	564908	566899	+	BPSL0539,sodium/hydrogen exchanger family protein BPSL0539, 99.85% id, evalue: 0.0	3092679	BPSL0539	-	-	480.81	705.452	593.131	-0.552689	0.739916	-0.746962	0.455087	0.622475
d286_0525	1	566984	567547	+	BPSL0540,adenine phosphoribosyltransferase BPSL0540, 100% id, evalue: 1e-133	3094203	BPSL0540	-	-	55.8318	61.4476	58.6397	-0.13587	0.846536	-0.160502	0.872486	0.926355
d286_0526	1	567641	568255	+	BPSL0541,LysE type translocator BPSL0541, 100% id, evalue: 6e-141	3094204	BPSL0541	-	-	36.024	43.5872	39.8056	-0.273032	1.86306	-0.146551	0.883487	0.933957
d286_0527	1	568268	569125	+	BPSL0542,NUDIX domain-containing protein BPSL0542, 98.95% id, evalue: 0.0	3094056	BPSL0542	-	-	143.787	140.89	142.338	0.0284528	0.528648	0.0538219	0.957077	0.976944
d286_0528	1	569177	570058	+	BPSL0543,formyltetrahydrofolate deformylase purU, 100% id, evalue: 0.0	3094057	BPSL0543	-	-	180.221	120.924	150.573	0.57489	0.477847	1.20308	0.228944	0.397496
d286_0529	1	570357	571442	-	BPSL0544,hypothetical protein BPSL0544, 99.71% id, evalue: 0.0	3093773	BPSL0544	-	-	39.2874	365.112	202.2	-3.21475	0.666153	-4.82585	1.39411e-06	1.6894e-05
d286_0530	1	571643	574510	-	BPSL0545,excinuclease ABC subunit A uvrA, 100% id, evalue: 0.0	3091749	BPSL0545	-	-	602.201	287.29	444.746	1.06772	0.411622	2.59393	0.00948852	0.0350228
d286_0531	1	574754	575911	+	BPSL0546,transporter protein BPSL0546, 100% id, evalue: 0.0	3093774	BPSL0546	-	-	101.072	270.063	185.568	-1.41716	0.491069	-2.88587	0.00390334	0.0171275
d286_0532	1	576025	576579	+	BPSL0547,single-stranded DNA-binding protein ssb, 100% id, evalue: 2e-125	3094097	BPSL0547	-	-	36.6805	300.094	168.387	-3.03513	0.650277	-4.66744	3.04969e-06	3.32338e-05
d286_3130	1	3604381	3604728	-	BPSL0562;DNA-binding protein 615702:616079 forward	3094646	BPSL0562	-	-	0	112.506	56.2529	-6.76486	1.72591	-3.91959	8.86981e-05	0.000690777
d286_0533	1	576691	577380	-	BPSL0578,dienelactone hydrolase BPSL0578, 99.56% id, evalue: 1e-166	3093792	BPSL0578	-	-	71.0822	91.1807	81.1315	-0.361057	1.1877	-0.303998	0.761129	0.856837
d286_0534	1	577770	579350	+	BPSL0579,hypothetical protein BPSL0579, 97.34% id, evalue: 0.0	3094635	BPSL0579	-	-	24.9397	146.583	85.7615	-2.55194	1.675	-1.52355	0.127621	0.263835
d286_0535	1	579512	579757	-	BPSL0580,hypothetical protein BPSL0580, 100% id, evalue: 1e-55	3094636	BPSL0580	-	-	13.8554	75.152	44.5037	-2.43229	1.45319	-1.67376	0.0941773	0.209871
d286_0536	1	579936	580211	-	BPSL0581,hypothetical protein BPSL0581, 98.90% id, evalue: 3e-60	3094274	BPSL0581	-	-	157.642	229.606	193.624	-0.542623	0.623599	-0.870147	0.38422	0.558815
d286_0538	1	582726	583076	-	BPSL0589,hypothetical protein BPSL0589, 99.14% id, evalue: 6e-80	3093373	BPSL0589	-	-	11.0843	6.5865	8.83541	0.759064	1.66717	0.455299	0.648894	0.776679
d286_0539	1	583346	589441	-	BPSL0590,hypothetical protein BPSL0590, 99.66% id, evalue: 0.0	3092206	BPSL0590	-	-	31.1383	130.639	80.8886	-2.07306	0.847852	-2.44508	0.0144821	0.0490994
d286_0540	1	589463	592729	-	BPSL0591,hypothetical protein BPSL0591, 99.91% id, evalue: 0.0	3092207	BPSL0591	-	-	8.31323	119.875	64.0942	-3.83655	1.21236	-3.16452	0.00155337	0.00803698
d286_0542	1	593926	594267	-	BPSL0592,hypothetical protein BPSL0592, 100% id, evalue: 6e-79	3093609	BPSL0592	-	-	91.9379	3011.26	1551.6	-5.03188	0.968811	-5.19387	2.05963e-07	3.19136e-06
d286_0543	1	594327	594704	-	BPSL0593,hypothetical protein BPSL0593, 99.20% id, evalue: 7e-88	3093610	BPSL0593	-	-	13.8554	783.66	398.758	-5.81386	1.353	-4.29702	1.73109e-05	0.000159689
d286_0544	1	594991	595125	-	BPSL0594;hypothetical protein 665667:666014 reverse	3093648	BPSL0594	-	-	22.2507	768.643	395.447	-5.10413	1.02255	-4.99157	5.98906e-07	8.08047e-06
d286_0545	1	595852	596157	-	BPSL0595,hypothetical protein BPSL0595, 100% id, evalue: 2e-70	3093649	BPSL0595	-	-	163.266	1791.65	977.459	-3.45637	0.564077	-6.12747	8.92857e-10	2.06712e-08
d286_0546	1	596525	597472	+	BPSL0596,DNA-binding protein BPSL0596, 100% id, evalue: 0.0	3094462	BPSL0596	-	-	580.733	1787.6	1184.16	-1.62177	0.823738	-1.96879	0.0489774	0.129116
d286_0547	1	597483	601562	+	BPSL0597,protein kinase BPSL0597, 99.56% id, evalue: 0.0	3094463	BPSL0597	-	-	702.799	1314.35	1008.58	-0.903356	0.648916	-1.3921	0.163892	0.314262
d286_0548	1	601559	601921	+	BPSL0598,hypothetical protein BPSL0598, 100% id, evalue: 8e-87	3093942	BPSL0598	-	-	266.699	1766.07	1016.38	-2.72698	0.600584	-4.54055	5.61082e-06	5.81609e-05
d286_0549	1	601923	602285	+	BPSL0599,hypothetical protein BPSL0599, 100% id, evalue: 1e-86	3093943	BPSL0599	-	-	293.034	1732.32	1012.67	-2.5639	0.567591	-4.51717	6.26724e-06	6.37438e-05
d286_0550	1	602377	604668	+	BPSL0600,hypothetical protein BPSL0600, 98.83% id, evalue: 0.0	3092918	BPSL0600	-	-	393.941	554.347	474.144	-0.492927	0.426389	-1.15605	0.247661	0.420663
d286_0551	1	604738	605514	+	BPSL0601,aldolase BPSL0601, 99.22% id, evalue: 0.0	3092919	BPSL0601	-	-	0	113.942	56.9709	-6.78319	1.66631	-4.07078	4.6856e-05	0.000393776
d286_0552	1	606033	608360	+	BPSL0602,hypothetical protein BPSL0602, 99.48% id, evalue: 0.0	3092194	BPSL0602	-	-	16.6265	30.9827	23.8046	-0.892909	1.65088	-0.540867	0.588599	0.729679
d286_0553	1	608538	609806	-	BPSL0603,polysaccharide biosynthesis protein BPSL0603, 99.76% id, evalue: 0.0	3092195	BPSL0603	-	-	8.31323	23.3246	15.8189	-1.47855	1.58544	-0.932584	0.351035	0.529444
d286_0554	1	609883	611079	-	BPSL0604,glycosyl transferase BPSL0604, 99.50% id, evalue: 0.0	3094501	BPSL0604	-	-	8.31323	39.5571	23.9352	-2.24086	1.58409	-1.41461	0.157183	0.304936
d286_0555	1	611114	612706	-	BPSL0605,mannose-1-phosphate guanylyltransferase manC, 99.62% id, evalue: 0.0	3093567	BPSL0605	-	-	0	114.23	57.1152	-6.78681	1.99262	-3.40597	0.000659288	0.00391494
d286_0556	1	612703	613302	-	BPSL0606,hypothetical protein BPSL0606, 100% id, evalue: 1e-143	3094502	BPSL0606	-	-	0	50.1143	25.0571	-5.59798	1.8414	-3.04007	0.00236525	0.0114046
d286_0557	1	613761	614972	+	BPSL0607,glycosyl transferase BPSL0607, 100% id, evalue: 0.0	3092454	BPSL0607	-	-	38.7951	115.176	76.9855	-1.56818	1.93065	-0.812253	0.416646	0.588419
d286_0558	1	615000	615734	+	BPSL0608,PAP2 superfamily protein BPSL0608, 100% id, evalue: 1e-167	3092455	BPSL0608	-	-	0	16.4227	8.21136	-3.98806	2.05536	-1.94032	0.0523413	0.135405
d286_0559	1	616536	617867	+	BPSL0609,Fis family transcriptional regulator BPSL0609, 99.55% id, evalue: 0.0	3094535	BPSL0609	-	-	16.6265	169.423	93.0249	-3.34449	1.7128	-1.95265	0.0508609	0.132787
d286_0560	1	617922	619844	-	BPSL0610,hypothetical protein BPSL0610, 98.87% id, evalue: 0.0	3094536	BPSL0610	-	-	39.4516	113.205	76.3283	-1.52136	0.962339	-1.5809	0.113901	0.241694
d286_0561	1	619907	622426	-	BPSL0611,glycosyl hydrolase BPSL0611, 99.76% id, evalue: 0.0	3092084	BPSL0611	-	-	0	109.513	54.7564	-6.72597	1.68688	-3.98722	6.68509e-05	0.000538974
d286_0562	1	622423	623511	-	BPSL0612,hypothetical protein BPSL0612, 100% id, evalue: 0.0	3092085	BPSL0612	-	-	30.8921	281.778	156.335	-3.18829	0.735651	-4.33396	1.46448e-05	0.000136792
d286_0563	1	623508	624458	-	BPSL0613,hypothetical protein BPSL0613, 100% id, evalue: 0.0	3093544	BPSL0613	-	-	52.6505	398.32	225.485	-2.91819	1.95771	-1.49061	0.136064	0.275274
d286_0564	1	624479	625702	-	BPSL0614,acyl-CoA dehydrogenase BPSL0614, 99.75% id, evalue: 0.0	3093545	BPSL0614	-	-	8.31323	266.679	137.496	-4.99222	1.38135	-3.61401	0.000301497	0.00199102
d286_0565	1	625699	625950	-	BPSL0615,acyl carrier protein BPSL0615, 100% id, evalue: 2e-55	3094361	BPSL0615	-	-	0	110.655	55.3276	-6.74092	1.92707	-3.49802	0.000468722	0.00292644
d286_0566	1	626202	626996	-	BPSL0616,hypothetical protein BPSL0616, 99.62% id, evalue: 0.0	3094362	BPSL0616	-	-	8.31323	166.25	87.2817	-4.30972	1.32187	-3.26032	0.00111286	0.00610843
d286_0567	1	627920	628729	+	BPSL0617,hypothetical protein BPSL0617, 100% id, evalue: 0.0	3092616	BPSL0617	-	-	5.54216	119.532	62.5371	-4.41769	1.53365	-2.88051	0.00397033	0.0173447
d286_0568	1	628783	630144	+	BPSL0618,sugar transferase BPSL0618, 99.78% id, evalue: 0.0	3092617	BPSL0618	-	-	0	110.031	55.0154	-6.73276	1.81079	-3.71813	0.000200704	0.00141324
d286_0569	1	630305	631504	+	BPSL0619,polysaccharide biosynthesis/export protein BPSL0619, 100% id, evalue: 0.0	3094301	BPSL0619	-	-	0	60.005	30.0025	-5.85789	1.84188	-3.18038	0.00147082	0.00771481
d286_0570	1	631766	632929	+	BPSL0620,group 1 glycosyl transferase BPSL0620, 100% id, evalue: 0.0	3094302	BPSL0620	-	-	8.31323	44.0141	26.1637	-2.39396	1.48124	-1.61619	0.106053	0.229461
d286_0571	1	632958	633980	-	BPSL0621,hypothetical protein BPSL0621, 99.33% id, evalue: 0.0	3091729	BPSL0621	-	-	22.1686	41.5856	31.8771	-0.90392	1.68808	-0.535472	0.592324	0.732843
d286_0572	1	634613	635047	+	BPSL0622,hypothetical protein BPSL0622, 99.31% id, evalue: 8e-103	3091730	BPSL0622	-	-	133.012	291.756	212.384	-1.13281	2.21801	-0.510734	0.609538	0.745631
d286_0573	1	635130	636104	+	BPSL0623,hydrolase BPSL0623, 100% id, evalue: 0.0	3092112	BPSL0623	-	-	357.425	328.021	342.723	0.123676	0.415176	0.297888	0.765789	0.860153
d286_0574	1	636074	636988	-	BPSL0624,protease BPSL0624, 100% id, evalue: 0.0	3092113	BPSL0624	-	-	226.427	319.205	272.816	-0.49461	0.70762	-0.698977	0.484567	0.644674
d286_0575	1	637041	638690	+	BPSL0625,transport protein BPSL0625, 99.62% id, evalue: 0.0	3094261	BPSL0625	-	-	144.197	124.671	134.434	0.208963	0.743014	0.281237	0.778529	0.867791
d286_0576	1	638739	639173	+	BPSL0626,MarR family transcriptional regulator BPSL0626, 100% id, evalue: 2e-103	3094262	BPSL0626	-	-	368.755	347.754	358.255	0.0842748	0.400408	0.210472	0.833299	0.90658
d286_0577	1	639291	639872	-	BPSL0627,peptidase BPSL0627, 100% id, evalue: 6e-139	3092409	BPSL0627	-	-	474.732	1435.14	954.934	-1.59638	0.672238	-2.37472	0.0175623	0.0576571
d286_0578	1	640022	641302	-	BPSL0628,hypothetical protein BPSL0628, 99.77% id, evalue: 0.0	3092410	BPSL0628	-	-	78.0825	310.343	194.213	-1.98873	0.887073	-2.2419	0.024968	0.0758345
d286_0579	1	641527	642333	+	BPSL0629,transcriptional regulator BPSL0629, 100% id, evalue: 0.0	3093819	BPSL0629	-	-	141.672	49.8542	95.7631	1.50553	0.876809	1.71705	0.0859699	0.196216
d286_0580	1	642335	643816	+	BPSL0630,D-aminoacylase dan, 99.59% id, evalue: 0.0	3092434	BPSL0630	-	-	172.482	102.666	137.574	0.747595	0.718819	1.04003	0.298325	0.476008
d286_0581	1	643827	644327	+	BPSL0631,hypothetical protein BPSL0631, 100% id, evalue: 3e-92	3093820	BPSL0631	-	-	64.6374	77.8242	71.2308	-0.267182	0.598785	-0.446207	0.655448	0.780605
d286_0582	1	644667	645491	-	BPSL0632,7-cyano-7-deazaguanine reductase queF, 99.64% id, evalue: 0.0	3092289	BPSL0632	-	-	108.811	154.752	131.781	-0.506754	0.876108	-0.578415	0.562984	0.708493
d286_0583	1	645511	647034	-	BPSL0633,threonine dehydratase ilvA, 99.41% id, evalue: 0.0	3092379	BPSL0633	-	-	111.992	161.199	136.595	-0.524067	0.615501	-0.851447	0.394521	0.568102
d286_4824	2	1714961	1716442	-	BPSL0633,threonine dehydratase ilvA, 97.56% id, evalue: 0.0	3092379	BPSL0633	-	-	149.739	65.757	107.748	1.18587	0.66843	1.77411	0.076045	0.1787
d286_0585	1	647541	651569	+	BPSL0634,oxidoreductase BPSL0634, 99.85% id, evalue: 0.0	3092290	BPSL0634	-	-	918.388	1283.55	1100.97	-0.483173	0.422424	-1.14381	0.252703	0.425702
d286_0586	1	651589	652047	+	BPSL0635,hypothetical protein BPSL0635, 100% id, evalue: 1e-107	3092854	BPSL0635	-	-	41.5662	260.229	150.898	-2.64464	1.86646	-1.41693	0.156504	0.303948
d286_0587	1	652044	652457	+	BPSL0636,hypothetical protein BPSL0636, 100% id, evalue: 2e-99	3092855	BPSL0636	-	-	91.6097	157.22	124.415	-0.778054	1.40651	-0.55318	0.58014	0.723351
d286_0588	1	652505	653236	+	BPSL0637,ubiquinone/menaquinone biosynthesis methyltransferase ubiE, 100% id, evalue: 0.0	3094697	BPSL0637	-	-	217.804	273.84	245.822	-0.33107	0.742263	-0.446028	0.655577	0.780605
d286_0589	1	653326	654297	+	BPSL0638,hypothetical protein BPSL0638, 98.76% id, evalue: 0.0	3091452	BPSL0638	-	-	4354.99	359.365	2357.18	3.59929	0.394127	9.13229	6.70638e-20	4.86622e-18
d286_0590	1	654405	655052	+	BPSL0639,hypothetical protein BPSL0639, 99.07% id, evalue: 3e-150	3091453	BPSL0639	-	-	154.379	104.741	129.56	0.560165	0.478385	1.17095	0.241619	0.414109
d286_0591	1	655065	656642	+	BPSL0640,ubiquinone biosynthesis protein UbiB ubiB, 100% id, evalue: 0.0	3093188	BPSL0640	-	-	209.554	134.542	172.048	0.640157	0.750036	0.853501	0.393381	0.567285
d286_0592	1	656828	657607	+	BPSL0641,hypothetical protein BPSL0641, 98.59% id, evalue: 1e-146	3093189	BPSL0641	-	-	200.439	143.472	171.956	0.481428	0.590218	0.815678	0.414684	0.587749
d286_0593	1	657708	658049	+	BPSL0642,hypothetical protein BPSL0642, 96.39% id, evalue: 2e-54	3092398	BPSL0642	-	-	216.327	81.3714	148.849	1.41135	0.579154	2.43691	0.0148133	0.0499938
d286_0594	1	658117	658767	+	BPSL0643,hypothetical protein BPSL0643, 100% id, evalue: 4e-154	3092399	BPSL0643	-	-	106.039	106.115	106.077	0.000459038	0.850773	0.000539554	0.999569	0.999723
d286_0595	1	658824	660626	+	BPSL0644,aspartyl-tRNA synthetase aspS, 100% id, evalue: 0.0	3092849	BPSL0644	-	-	1165.24	575.662	870.452	1.01745	0.586458	1.7349	0.0827582	0.191079
d286_0596	1	660836	661312	+	BPSL0645,dATP pyrophosphohydrolase ntpA, 100% id, evalue: 2e-113	3094352	BPSL0645	-	-	36.7625	108.933	72.8476	-1.57087	0.738392	-2.12742	0.0333856	0.0960562
d286_0597	1	661309	662583	+	BPSL0646,phospholipase BPSL0646, 100% id, evalue: 0.0	3094353	BPSL0646	-	-	165.955	202.344	184.15	-0.286034	0.47262	-0.605209	0.54504	0.694281
d286_0598	1	662878	663372	+	BPSL0647,TetR family regulatory protein BPSL0647, 100% id, evalue: 5e-121	3091725	BPSL0647	-	-	1204.12	324.413	764.266	1.89221	0.575026	3.29066	0.000999536	0.0055478
d286_0599	1	663430	665217	+	BPSL0648,acyl-CoA dehydrogenase oxidoreductase BPSL0648, 100% id, evalue: 0.0	3091726	BPSL0648	-	-	1921	672.722	1296.86	1.51384	0.476974	3.17383	0.0015044	0.00784501
d286_0600	1	665375	667810	+	BPSL0649,3-hydroxyacyl-CoA dehydrogenase oxidoreductase BPSL0649, 99.75% id, evalue: 0.0	3094624	BPSL0649	-	-	3438.39	490.785	1964.59	2.8085	0.552706	5.08136	3.74734e-07	5.38567e-06
d286_0601	1	667990	669189	+	BPSL0650,acetyl-CoA acetyltransferase BPSL0650, 99.75% id, evalue: 0.0	3094625	BPSL0650	-	-	1467.53	299.416	883.472	2.29294	0.54315	4.22157	2.42612e-05	0.000215454
d286_0602	1	669284	670048	+	BPSL0651,enoyl-CoA hydratase BPSL0651, 99.61% id, evalue: 0.0	3091688	BPSL0651	-	-	95.7758	70.1692	82.9725	0.448197	0.544436	0.823233	0.410376	0.584287
d286_0603	1	670162	670986	-	BPSL0652,formate dehydrogenase subunit delta BPSL0652, 99.27% id, evalue: 0.0	3091689	BPSL0652	-	-	85.9034	244.94	165.422	-1.51098	2.1004	-0.719375	0.47191	0.634689
d286_0604	1	671120	671599	+	BPSL0653,hypothetical protein BPSL0653, 100% id, evalue: 1e-114	3092116	BPSL0653	-	-	211.359	157.942	184.651	0.419823	0.511227	0.821206	0.411529	0.585369
d286_0605	1	671644	672042	-	BPSL0654,thioesterase superfamily protein BPSL0654, 99.24% id, evalue: 1e-93	3092117	BPSL0654	-	-	307.135	135.073	221.104	1.18463	0.45995	2.57557	0.0100074	0.0362854
d286_0606	1	672364	674235	+	BPSL0655,ATP-binding transmembrane ABC transporter protein BPSL0655, 99.84% id, evalue: 0.0	3092132	BPSL0655	-	-	22.1686	77.1302	49.6494	-1.79503	1.65	-1.08789	0.276642	0.45313
d286_0607	1	674728	675447	-	BPSL0656,nucleotidyl transferase BPSL0656, 99.58% id, evalue: 8e-170	3092133	BPSL0656	-	-	120.633	19.2012	69.9173	2.65228	0.52925	5.0114	5.4035e-07	7.37404e-06
d286_0608	1	675451	676485	-	BPSL0657,hypothetical protein BPSL0657, 99.42% id, evalue: 0.0	3091651	BPSL0657	-	-	101.564	58.8251	80.1946	0.786903	0.606606	1.29722	0.194555	0.354766
d286_0609	1	676776	679061	+	BPSL0658,hypothetical protein BPSL0658, 100% id, evalue: 0.0	3091652	BPSL0658	-	-	594.443	542.977	568.71	0.13097	0.473256	0.276742	0.781978	0.870653
d286_0610	1	679128	680474	+	BPSL0659,peptidyl-prolyl cis-trans isomerase BPSL0659, 99.78% id, evalue: 0.0	3094814	BPSL0659	-	-	678.005	403.022	540.514	0.75026	0.384372	1.95191	0.0509488	0.132891
d286_0611	1	680496	681545	+	BPSL0660,4-hydroxythreonine-4-phosphate dehydrogenase pdxA, 98.57% id, evalue: 0.0	3094225	BPSL0660	-	-	247.137	180.6	213.869	0.452774	0.430334	1.05214	0.292733	0.469984
d286_0612	1	681577	682404	+	BPSL0661,dimethyladenosine transferase ksgA, 99.64% id, evalue: 0.0	3091449	BPSL0661	-	-	58.4388	100.065	79.2519	-0.773614	1.08176	-0.715141	0.474522	0.636762
d286_0613	1	682691	683629	-	BPSL0662,hypothetical protein BPSL0662, 100% id, evalue: 0.0	3094815	BPSL0662	-	-	95.7758	115.854	105.815	-0.27547	0.521964	-0.527758	0.597668	0.737632
d286_0614	1	684007	684396	+	BPSL0663,lactoylglutathione lyase gloA, 100% id, evalue: 5e-94	3092375	BPSL0663	-	-	44.3372	136.11	90.2235	-1.61667	1.90891	-0.846912	0.397044	0.570769
d286_0615	1	684614	685459	-	BPSL0664,hypothetical protein BPSL0664, 99.29% id, evalue: 0.0	3093196	BPSL0664	-	-	101.81	53.421	77.6156	0.928543	0.751755	1.23517	0.216768	0.383763
d286_0616	1	685540	686319	-	BPSL0665,acyltransferase BPSL0665, 100% id, evalue: 0.0	3093197	BPSL0665	-	-	52.6505	30.6502	41.6503	0.78156	2.01455	0.387957	0.698048	0.811842
d286_0617	1	686362	686925	-	BPSL0666,D,D-heptose 1,7-bisphosphate phosphatase BPSL0666, 100% id, evalue: 2e-136	3092787	BPSL0666	-	-	59.3415	50.9656	55.1535	0.21683	0.733725	0.29552	0.767597	0.861405
d286_0618	1	686943	689042	-	BPSL0667,glycyl-tRNA synthetase subunit beta glyS, 100% id, evalue: 0.0	3092164	BPSL0667	-	-	622.501	278.435	450.468	1.1604	0.507504	2.28649	0.0222258	0.0694192
d286_0619	1	689059	690066	-	BPSL0668,glycyl-tRNA synthetase subunit alpha glyQ, 100% id, evalue: 0.0	3094758	BPSL0668	-	-	367.442	193.025	280.233	0.929117	0.469466	1.97909	0.0478057	0.126476
d286_0620	1	690322	692028	-	BPSL0669,apolipoprotein N-acyltransferase lnt, 99.82% id, evalue: 0.0	3092788	BPSL0669	-	-	22.8251	46.5936	34.7093	-1.03277	1.72156	-0.599904	0.54857	0.697137
d286_0621	1	692071	692958	-	BPSL0670,cation transporter efflux protein BPSL0670, 100% id, evalue: 0.0	3093851	BPSL0670	-	-	171.908	375.359	273.634	-1.12744	0.491758	-2.29267	0.0218672	0.0684427
d286_0622	1	693478	693942	-	BPSL0671,hypothetical protein BPSL0671, 100% id, evalue: 1e-108	3093852	BPSL0671	-	-	11.0843	28.6437	19.864	-1.3615	1.51825	-0.896756	0.369849	0.546203
d286_0623	1	694130	694942	-	BPSL0672,unkown domain/ metalloprotease fusion protein BPSL0672, 100% id, evalue: 0.0	3093081	BPSL0672	-	-	83.1323	243.337	163.235	-1.54879	2.09176	-0.740425	0.459042	0.625728
d286_0624	1	695678	696742	-	BPSL0673,PhoH-family protein BPSL0673, 99.72% id, evalue: 0.0	3093082	BPSL0673	-	-	134.571	129.644	132.107	0.0547696	0.535921	0.102197	0.9186	0.954085
d286_0625	1	696766	698100	-	BPSL0674,(dimethylallyl)adenosine tRNA methylthiotransferase miaB, 100% id, evalue: 0.0	3093127	BPSL0674	-	-	193.174	221.142	207.158	-0.194323	0.636604	-0.30525	0.760176	0.855989
d286_0627	1	698614	699546	-	BPSL0675,LysR family transcriptional regulator BPSL0675, 99.68% id, evalue: 0.0	3092721	BPSL0675	-	-	47.1083	34.2562	40.6823	0.461022	1.97281	0.233688	0.815227	0.894285
d286_0628	1	699692	700864	+	BPSL0676,transmembrane transporter protein BPSL0676, 99.74% id, evalue: 0.0	3092722	BPSL0676	-	-	61.8664	18.8386	40.3525	1.71514	0.576251	2.97638	0.00291673	0.0134427
d286_0629	1	701010	701666	+	BPSL0677,DNA binding protein BPSL0677, 100% id, evalue: 6e-154	3094245	BPSL0677	-	-	179.565	107.764	143.664	0.737499	0.483192	1.5263	0.126934	0.262698
d286_0630	1	702090	702812	+	BPSL0678,3,4-dihydroxy-2-butanone 4-phosphate synthase ribB, 99.17% id, evalue: 2e-169	3092772	BPSL0678	-	-	272.241	261.861	267.051	0.0564326	0.466357	0.121007	0.903685	0.945809
d286_0631	1	702880	703566	-	BPSL0679,hydrolase BPSL0679, 100% id, evalue: 2e-167	3094246	BPSL0679	-	-	72.048	109.409	90.7286	-0.601911	2.06321	-0.291735	0.770489	0.863075
d286_0632	1	703696	704562	-	BPSL0680,hypothetical protein BPSL0680, 100% id, evalue: 0.0	3093650	BPSL0680	-	-	64.8836	109.01	86.9466	-0.750574	0.596823	-1.25761	0.208531	0.372377
d286_0633	1	704639	705859	-	BPSL0681,hypothetical protein BPSL0681, 99.51% id, evalue: 0.0	3093651	BPSL0681	-	-	53.3069	42.1695	47.7382	0.339417	0.599041	0.566601	0.570985	0.715535
d286_0634	1	705903	707435	-	BPSL0682,asparagine synthetase B BPSL0682, 99.80% id, evalue: 0.0	3094477	BPSL0682	-	-	8.31323	21.7702	15.0417	-1.37778	1.36727	-1.00769	0.313605	0.492183
d286_0635	1	707479	708834	-	BPSL0683,3-phosphoshikimate 1-carboxyvinyltransferase BPSL0683, 99.56% id, evalue: 0.0	3094478	BPSL0683	-	-	36.024	21.1923	28.6081	0.76733	1.89	0.405995	0.684746	0.803123
d286_0636	1	708873	710180	-	BPSL0684,3-phosphoskimimate 1-carboxyvinyltransferase BPSL0684, 99.77% id, evalue: 0.0	3093000	BPSL0684	-	-	8.31323	18.2565	13.2849	-1.1237	1.36497	-0.823238	0.410373	0.584287
d286_0637	1	710202	710543	-	BPSL0685,hypothetical protein BPSL0685, 100% id, evalue: 1e-80	3093001	BPSL0685	-	-	8.31323	6.01767	7.16545	0.476547	1.50322	0.317016	0.751231	0.848808
d286_0638	1	711540	712256	-	BPSL0686,glycerol uptake facilitator protein glpF, 100% id, evalue: 1e-169	3093044	BPSL0686	-	-	150.295	23.0746	86.6846	2.70376	1.1378	2.3763	0.0174873	0.057454
d286_0639	1	712369	713886	-	BPSL0687,glycerol kinase glpK, 100% id, evalue: 0.0	3092942	BPSL0687	-	-	665.059	92.0317	378.545	2.85332	2.58717	1.10287	0.270083	0.445398
d286_0640	1	713977	715509	-	BPSL0688,glycerol-3-phosphate dehydrogenase glpD, 99.41% id, evalue: 0.0	3093043	BPSL0688	-	-	1163.09	140.862	651.975	3.04574	0.896877	3.39594	0.000683935	0.00403312
d286_0641	1	715686	716048	+	BPSL0689,hypothetical protein BPSL0689, 100% id, evalue: 4e-82	3094507	BPSL0689	-	-	36.5984	436.735	236.667	-3.57779	0.691268	-5.17569	2.2707e-07	3.48213e-06
d286_0642	1	716115	716312	-	BPSL0690,hypothetical protein BPSL0690, 100% id, evalue: 9e-42	3094508	BPSL0690	-	-	231.085	2440.97	1336.03	-3.4015	0.529213	-6.42747	1.29743e-10	3.37106e-09
d286_0643	1	716631	717365	-	BPSL0691,DeoR family glycerol-3-phosphate regulon repressor glpR, 100% id, evalue: 0.0	3092943	BPSL0691	-	-	2.77108	75.1615	38.9663	-4.74151	1.5833	-2.9947	0.00274715	0.0128604
d286_0644	1	717638	719311	+	BPSL0692,gamma-glutamyltransferase 2 BPSL0692, 99.82% id, evalue: 0.0	3091752	BPSL0692	-	-	364.034	202.751	283.392	0.843926	0.565585	1.49213	0.135665	0.274747
d286_0645	1	719644	720447	+	BPSL0693,hypothetical protein BPSL0693, 100% id, evalue: 0.0	3091753	BPSL0693	-	-	1485.39	1188.4	1336.89	0.321704	0.462721	0.695243	0.486903	0.646712
d286_0646	1	720517	721017	+	BPSL0694,hypothetical protein BPSL0694, 99.40% id, evalue: 1e-112	3092944	BPSL0694	-	-	429.163	245.193	337.178	0.807241	0.606646	1.33066	0.1833	0.341295
d286_0647	1	721153	722610	-	BPSL0695,ATP-dependent RNA helicase 1 rhlE1, 99.79% id, evalue: 0.0	3093147	BPSL0695	-	-	108.072	174.808	141.44	-0.693291	2.17182	-0.319221	0.749559	0.847885
d286_0648	1	722738	724036	-	BPSL0696,periplasmic cytochrome c containing protein BPSL0696, 100% id, evalue: 0.0	3092945	BPSL0696	-	-	507.391	619.776	563.584	-0.288264	0.492096	-0.585789	0.558018	0.704777
d286_0649	1	724056	724760	-	BPSL0697,periplasmic cytochrome c protein BPSL0697, 100% id, evalue: 3e-174	3092201	BPSL0697	-	-	74.8191	644.516	359.668	-3.10594	2.05066	-1.51461	0.129872	0.266796
d286_0650	1	725242	726168	+	BPSL0698,transmembrane transporter protein BPSL0698, 100% id, evalue: 0.0	3092202	BPSL0698	-	-	87.5446	257.689	172.617	-1.55942	0.620255	-2.51416	0.0119317	0.0419586
d286_0651	1	726681	727829	-	BPSL0699,galactonate dehydratase BPSL0699, 99.74% id, evalue: 0.0	3093666	BPSL0699	-	-	30.4819	966.698	498.59	-4.98449	1.73445	-2.87382	0.00405542	0.0176904
d286_0652	1	728396	728632	+	BPSL0700;hypothetical protein 798874:799221 forward	3093667	BPSL0700	-	-	16.7085	129.974	73.3411	-2.95184	0.945581	-3.12172	0.001798	0.00907169
d286_0653	1	728764	729228	-	BPSL0701,hypothetical protein BPSL0701, 95.45% id, evalue: 8e-66	3094054	BPSL0701	-	-	74.8191	95.1528	84.9859	-0.346087	2.07657	-0.166663	0.867635	0.92509
d286_0654	1	729524	731206	+	BPSL0702,calcineurin-like phosphoesterase BPSL0702, 99.64% id, evalue: 0.0	3094055	BPSL0702	-	-	14.0195	347.154	180.587	-4.62882	1.55219	-2.98212	0.00286255	0.0132546
d286_0655	1	731184	733067	-	BPSL0703,two-component sensor histidine kinase BPSL0703, 100% id, evalue: 0.0	3093006	BPSL0703	-	-	16.6265	168.955	92.7907	-3.34039	1.68871	-1.97807	0.0479203	0.126723
d286_0656	1	733117	734562	-	BPSL0704,two-component response regulator protein BPSL0704, 99.77% id, evalue: 0.0	3093007	BPSL0704	-	-	122.666	229.995	176.331	-0.905563	0.924952	-0.979037	0.327562	0.506232
d286_0657	1	735224	735805	+	BPSL0705,hypothetical protein BPSL0705, 99.48% id, evalue: 5e-135	3092324	BPSL0705	-	-	81.2639	268.505	174.884	-1.72262	0.578055	-2.98002	0.00288232	0.0133358
d286_0658	1	735973	737706	-	BPSL0706,aerotaxis sensor receptor BPSL0706, 99.83% id, evalue: 0.0	3092325	BPSL0706	-	-	38.7951	79.2027	58.9989	-1.02793	1.8689	-0.550019	0.582306	0.724801
d286_0660	1	738616	740376	-	BPSL0707,hypothetical protein BPSL0707, 99.15% id, evalue: 0.0	3092061	BPSL0707	-	-	0	2347.3	1173.65	-11.148	1.61559	-6.90022	5.19232e-12	1.66098e-10
d286_0661	1	741178	742002	+	BPSL0709,LysR family transcriptional regulator BPSL0709, 97.45% id, evalue: 0.0	3094848	BPSL0709	-	-	8.31323	5.26459	6.78891	0.667189	1.56631	0.425963	0.670135	0.792547
d286_0662	1	742052	743131	+	BPSL0710,tRNA 2-selenouridine synthase BPSL0710, 99.72% id, evalue: 0.0	3094849	BPSL0710	-	-	36.024	124.889	80.4565	-1.79167	1.83217	-0.977896	0.328126	0.506668
d286_0663	1	743518	743709	-	BPSL0711;hypothetical protein 814099:814437 reverse	3092608	BPSL0711	-	-	27.7928	6.7767	17.2848	2.0404	1.24764	1.63541	0.101963	0.222227
d286_0664	1	744075	745391	-	BPSL0712,ATP-binding transmembrane ABC transporter BPSL0712, 100% id, evalue: 0.0	3092609	BPSL0712	-	-	62.769	17.2381	40.0035	1.86351	2.06539	0.902251	0.366923	0.543489
d286_0665	1	745457	747190	-	BPSL0713,transmembrane transporter BPSL0713, 99.65% id, evalue: 0.0	3094786	BPSL0713	-	-	63.981	28.4172	46.1991	1.17273	1.14614	1.0232	0.306214	0.484567
d286_0667	1	748994	749584	+	BPSL0716,hypothetical protein BPSL0716, 99.49% id, evalue: 3e-133	3094038	BPSL0716	-	-	42.797	17.8317	30.3144	1.26208	2.03101	0.621404	0.534334	0.684426
d286_0668	1	749581	750936	+	BPSL0717,nicotinate phosphoribosyltransferase BPSL0717, 99.56% id, evalue: 0.0	3094039	BPSL0717	-	-	65.1298	35.0844	50.1071	0.890956	0.894714	0.995801	0.319347	0.497372
d286_0669	1	751087	751794	+	BPSL0718,phosphoribosyl transferase BPSL0718, 100% id, evalue: 1e-163	3093079	BPSL0718	-	-	47.3545	44.2148	45.7846	0.102034	1.04772	0.0973865	0.922419	0.956667
d286_0670	1	751842	754961	-	BPSL0719,hypothetical protein BPSL0719, 99.71% id, evalue: 0.0	3093080	BPSL0719	-	-	409.009	1507.28	958.147	-1.88128	0.562611	-3.34384	0.000826259	0.00470904
d286_0671	1	755458	756888	-	BPSL0720,alcohol dehydrogenase cytochrome c subunit BPSL0720, 99.79% id, evalue: 0.0	3094667	BPSL0720	-	-	0	9.04049	4.52025	-3.12723	2.01519	-1.55183	0.120704	0.252084
d286_0672	1	757524	760394	-	BPSL0722,cytochrome c oxidase subunit I BPSL0722, 98.01% id, evalue: 0.0	3092897	BPSL0722	-	-	0	10.3212	5.16058	-3.31781	2.13432	-1.5545	0.120065	0.251455
d286_0673	1	760411	761529	-	BPSL0723,cytochrome c oxidase polypeptide II BPSL0723, 92.23% id, evalue: 0.0	3092898	BPSL0723	-	-	0	4.06329	2.03165	-1.97226	2.72886	-0.72274	0.46984	0.633349
d286_0674	1	761567	763384	-	BPSL0724,thiamine pyrophosphate protein BPSL0724, 100% id, evalue: 0.0	3092843	BPSL0724	-	-	0	9.66386	4.83193	-3.22301	2.07559	-1.55281	0.120467	0.251746
d286_0675	1	763791	764891	+	BPSL0725,mandelate racemase BPSL0725, 99.73% id, evalue: 0.0	3092844	BPSL0725	-	-	0	3.31021	1.6551	-1.67707	2.63871	-0.635562	0.525062	0.677683
d286_0676	1	765060	765872	+	BPSL0726,hypothetical protein BPSL0726, 100% id, evalue: 0.0	3092404	BPSL0726	-	-	0	1.43694	0.71847	-0.47213	4.79768	-0.0984079	0.921608	NA
d286_0677	1	765869	766711	+	BPSL0727,hypothetical protein BPSL0727, 98.21% id, evalue: 2e-157	3092405	BPSL0727	-	-	0	3.85702	1.92851	-1.89811	2.48246	-0.76461	0.444504	0.613642
d286_0678	1	766701	768392	+	BPSL0728,glucose dehydrogenase BPSL0728, 99.62% id, evalue: 0.0	3094384	BPSL0728	-	-	31.3845	19.2026	25.2935	0.706705	1.8625	0.379439	0.704362	0.815995
d286_0679	1	768439	770256	-	BPSL0729,hypothetical protein BPSL0729, 99.83% id, evalue: 0.0	3094385	BPSL0729	-	-	0	164.864	82.432	-7.31636	1.61339	-4.53477	5.76672e-06	5.94662e-05
d286_0681	1	771195	773585	+	BPSL0730,peptidase BPSL0730, 99.25% id, evalue: 0.0	3092649	BPSL0730	-	-	78.739	216.236	147.488	-1.45743	0.552376	-2.63846	0.00832825	0.0314623
d286_0682	1	773615	774868	+	BPSL0731,LysR family transcriptional regulator BPSL0731, 93.53% id, evalue: 0.0	3092650	BPSL0731	-	-	140.769	689.124	414.947	-2.29209	0.469346	-4.88359	1.04173e-06	1.29672e-05
d286_4406	2	1148589	1148891	+	BPSL0731;LysR family transcriptional regulator 844113:845339 forward	3092650	BPSL0731	-	-	8.31323	2.25051	5.28187	1.89736	1.87475	1.01206	0.31151	0.489822
d286_0683	1	775055	776863	-	BPSL0732,two-component regulator histidine sensor kinase BPSL0732, 99.67% id, evalue: 0.0	3094651	BPSL0732	-	-	155.117	265.529	210.323	-0.776456	0.614702	-1.26314	0.206538	0.370011
d286_0684	1	776860	777360	-	BPSL0733,hypothetical protein BPSL0733, 98.80% id, evalue: 5e-122	3094652	BPSL0733	-	-	0	174.774	87.3872	-7.40059	1.62443	-4.55581	5.21836e-06	5.44723e-05
d286_0685	1	777385	778260	-	BPSL0734,two-component transcriptional response regulator BPSL0734, 99.66% id, evalue: 0.0	3094440	BPSL0734	-	-	48.011	128.774	88.3923	-1.42626	0.65777	-2.16833	0.0301337	0.0884932
d286_0686	1	778983	779204	+	BPSL0735;hypothetical protein 849102:849665 forward	3094441	BPSL0735	-	-	0	25.1451	12.5725	-4.60314	1.74648	-2.63566	0.00839726	0.0316827
d286_0687	1	786180	787550	-	BPSL0744;phage-related integrase 857474:858832 reverse	3092573	BPSL0744	-	-	30.4819	275.551	153.016	-3.17379	1.75108	-1.81248	0.0699122	0.167598
d286_3119	1	3588225	3591059	-	BPSL0763;helicase SNF2 family protein 878619:881801 forward	3091958	BPSL0763	-	-	190.485	245.189	217.837	-0.363236	0.567511	-0.64005	0.52214	0.67523
d286_0689	1	797495	799117	-	BPSL0773,transmembrane transport protein BPSL0773, 99.81% id, evalue: 0.0	3094588	BPSL0773	-	-	0	40.0172	20.0086	-5.27334	1.80764	-2.91725	0.00353136	0.0158578
d286_0690	1	799376	800932	-	BPSL0774,two-component sensor kinase transcriptional regulatory protein BPSL0774, 99.23% id, evalue: 0.0	3093153	BPSL0774	-	-	22.1686	30.4848	26.3267	-0.455996	1.69565	-0.268921	0.787991	0.874892
d286_0691	1	800956	801576	-	BPSL0775,response regulator transcription regulatory protein BPSL0775, 100% id, evalue: 5e-147	3093154	BPSL0775	-	-	19.3975	54.8072	37.1024	-1.49412	1.63293	-0.914994	0.360195	0.538076
d286_0692	1	801903	802973	+	BPSL0776,recombinase A recA, 100% id, evalue: 0.0	3094325	BPSL0776	-	-	924.157	884.403	904.28	0.063541	0.361983	0.175536	0.860659	0.920201
d286_0693	1	803338	803955	+	BPSL0777,recombination regulator RecX recX, 99.51% id, evalue: 2e-143	3094326	BPSL0777	-	-	38.7951	76.2949	57.545	-0.973982	1.87184	-0.520335	0.60283	0.741208
d286_0694	1	804277	804858	+	BPSL0778,hypothetical protein BPSL0778, 99.48% id, evalue: 1e-139	3093914	BPSL0778	-	-	85.9034	249.142	167.523	-1.53552	2.1002	-0.731131	0.464699	0.63099
d286_0695	1	804938	806104	+	BPSL0779,succinyl-CoA synthetase subunit beta sucC, 100% id, evalue: 0.0	3093010	BPSL0779	-	-	692.769	474.197	583.483	0.546966	2.58345	0.211719	0.832326	0.906083
d286_0696	1	806248	807129	+	BPSL0780,succinyl-CoA synthetase subunit alpha sucD, 100% id, evalue: 0.0	3092908	BPSL0780	-	-	1365.16	163.101	764.132	3.06509	0.510044	6.00945	1.8615e-09	4.1022e-08
d286_0697	1	807280	807993	+	BPSL0781,hypothetical protein BPSL0781, 99.58% id, evalue: 2e-164	3093915	BPSL0781	-	-	31.3845	99.9744	65.6794	-1.67375	1.80384	-0.927884	0.353468	0.5319
d286_0698	1	808161	808730	+	BPSL0782,type 4 fimbrial pilin protein BPSL0782, 99.42% id, evalue: 5e-118	3092148	BPSL0782	Type IV pili	pilA	56.2421	36.7798	46.5109	0.612046	0.593753	1.03081	0.30263	0.480686
d286_0699	1	808968	810755	+	BPSL0783,hypothetical protein BPSL0783, 99.50% id, evalue: 0.0	3092149	BPSL0783	-	-	27.7108	61.3487	44.5297	-1.14389	1.75191	-0.652936	0.513797	0.669241
d286_0701	1	811395	811817	+	BPSL0784,hypothetical protein BPSL0784, 99.29% id, evalue: 5e-90	3094398	BPSL0784	-	-	19.3975	86.7475	53.0725	-2.15677	1.67834	-1.28506	0.198771	0.360281
d286_0702	1	812054	812419	+	BPSL0785,lipoprotein BPSL0785, 99.17% id, evalue: 1e-82	3094399	BPSL0785	-	-	5.54216	41.5503	23.5462	-2.8901	1.29909	-2.22472	0.0261	0.0783923
d286_0703	1	812613	813059	-	BPSL0786,molybdenum cofactor biosynthesis protein MoaC moaC, 100% id, evalue: 2e-102	3093064	BPSL0786	-	-	36.1061	71.4586	53.7823	-0.981664	1.29904	-0.755687	0.449837	0.617138
d286_0704	1	813256	814974	+	BPSL0787,hypothetical protein BPSL0787, 99.65% id, evalue: 0.0	3093163	BPSL0787	-	-	64.3913	98.4336	81.4124	-0.610437	0.809042	-0.754518	0.450538	0.617842
d286_0705	1	815292	815915	-	BPSL0788,hypothetical protein BPSL0788, 99.52% id, evalue: 6e-147	3093164	BPSL0788	-	-	16.6265	44.8647	30.7456	-1.42684	1.59486	-0.89465	0.370974	0.546648
d286_0706	1	815908	816942	-	BPSL0789,hydrolase BPSL0789, 99.71% id, evalue: 0.0	3092709	BPSL0789	-	-	56.7345	93.8008	75.2676	-0.727956	0.952391	-0.764346	0.444661	0.613717
d286_0707	1	816962	817408	-	BPSL0790,hypothetical protein BPSL0790, 100% id, evalue: 1e-108	3092710	BPSL0790	-	-	16.6265	147.522	82.0745	-3.14356	1.47848	-2.12621	0.0334855	0.0962505
d286_0708	1	817540	818532	-	BPSL0791,ADP-heptose--LPS heptosyltransferase II waaF, 100% id, evalue: 0.0	3093887	BPSL0791	-	-	60.9637	102.802	81.8829	-0.752878	2.01621	-0.373412	0.708842	0.818795
d286_0709	1	818708	818905	-	BPSL0792,hypothetical protein BPSL0792, 100% id, evalue: 1e-44	3092094	BPSL0792	-	-	19.4796	68.1963	43.838	-1.80146	1.04281	-1.72751	0.0840767	0.193224
d286_0710	1	818971	819888	-	BPSL0793,branched-chain amino acid aminotransferase ilvE, 100% id, evalue: 0.0	3093889	BPSL0793	-	-	644.424	834.18	739.302	-0.37253	0.386517	-0.963813	0.33514	0.514341
d286_0711	1	820116	820865	+	BPSL0794,AzlC family protein BPSL0794, 99.60% id, evalue: 2e-174	3092095	BPSL0794	-	-	63.7348	140.25	101.993	-1.1369	2.01967	-0.562916	0.573492	0.717921
d286_0712	1	820862	821185	+	BPSL0795,hypothetical protein BPSL0795, 100% id, evalue: 1e-71	3091983	BPSL0795	-	-	0	7.35882	3.67941	-2.82993	2.15621	-1.31246	0.189366	0.348816
d286_0714	1	821452	822645	+	BPSL0796,phosphoglycerate kinase pgk, 99.50% id, evalue: 0.0	3092746	BPSL0796	-	-	624.862	563.815	594.339	0.148088	0.395268	0.374651	0.70792	0.818206
d286_0715	1	823049	824416	+	BPSL0797,pyruvate kinase pykA, 100% id, evalue: 0.0	3093639	BPSL0797	-	-	638.225	494.77	566.497	0.367219	0.415605	0.883578	0.376924	0.552253
d286_0716	1	824721	825770	+	BPSL0798,fructose-1,6-bisphosphate aldolase cbbA, 100% id, evalue: 0.0	3092411	BPSL0798	-	-	1676.65	1759.82	1718.24	-0.0697991	0.400814	-0.174143	0.861753	0.921205
d286_0717	1	825959	826849	+	BPSL0799,phosphoribosylaminoimidazole-succinocarboxamide synthase hemH, 100% id, evalue: 0.0	3094817	BPSL0799	-	-	191.204	469.303	330.254	-1.29514	2.3077	-0.561225	0.574644	0.719061
d286_0718	1	826885	827403	+	BPSL0800,phosphoribosylaminoimidazole carboxylase catalytic subunit purE, 100% id, evalue: 4e-123	3092356	BPSL0800	-	-	117.452	137.956	127.704	-0.230775	0.695029	-0.332037	0.739861	0.841941
d286_0719	1	827537	828679	+	BPSL0801,phosphoribosylaminoimidazole carboxylase ATPase subunit purK, 100% id, evalue: 0.0	3091911	BPSL0801	-	-	54.2096	147.427	100.818	-1.44449	1.97706	-0.730626	0.465008	0.631014
d286_0720	1	828691	829716	+	BPSL0802,hypothetical protein BPSL0802, 100% id, evalue: 0.0	3091984	BPSL0802	-	-	111.5	86.7252	99.1124	0.363884	0.941969	0.386301	0.699274	0.812633
d286_0722	1	830058	831197	-	BPSL0803,acylhydrolase BPSL0803, 99.74% id, evalue: 0.0	3094179	BPSL0803	-	-	337.352	536.934	437.143	-0.67004	0.943745	-0.70998	0.477716	0.639607
d286_0723	1	831302	832219	-	BPSL0804,hypothetical protein BPSL0804, 100% id, evalue: 0.0	3094180	BPSL0804	-	-	84.035	172.308	128.172	-1.03435	0.681909	-1.51684	0.129306	0.266127
d286_0724	1	832571	834175	-	BPSL0805,peptidase BPSL0805, 100% id, evalue: 0.0	3093045	BPSL0805	-	-	150.149	54.7618	102.456	1.4542	0.866506	1.67823	0.0933026	0.208468
d286_0725	1	834320	834952	+	BPSL0806,response regulator protein BPSL0806, 100% id, evalue: 5e-147	3093046	BPSL0806	-	-	11.0843	211.311	111.198	-4.24227	1.25486	-3.38069	0.000723053	0.0042098
d286_0726	1	834977	836272	+	BPSL0807,sensor kinase BPSL0807, 100% id, evalue: 0.0	3092687	BPSL0807	-	-	177.04	228.755	202.897	-0.369653	0.450946	-0.819729	0.41237	0.585988
d286_0728	1	836770	838221	+	BPSL0808,peptidase BPSL0808, 99.58% id, evalue: 0.0	3092688	BPSL0808	-	-	4442.78	2213.23	3328	1.00527	0.4156	2.41883	0.0155705	0.0521648
d286_0729	1	838381	838803	+	BPSL0809,hypothetical protein BPSL0809, 100% id, evalue: 2e-99	3093613	BPSL0809	-	-	428.652	384.248	406.45	0.158229	0.536218	0.295083	0.767931	0.861461
d286_0730	1	838931	839296	+	BPSL0810,hypothetical protein BPSL0810, 99.17% id, evalue: 3e-85	3093614	BPSL0810	-	-	272.815	533.514	403.165	-0.967619	0.459238	-2.10701	0.0351167	0.0993554
d286_0731	1	839324	840052	+	BPSL0811,hypothetical protein BPSL0811, 100% id, evalue: 2e-175	3093565	BPSL0811	-	-	157.232	601.15	379.191	-1.93421	0.45133	-4.28558	1.82262e-05	0.000167355
d286_0732	1	840379	841014	-	BPSL0812,TetR family regulatory protein bpeR, 100% id, evalue: 4e-155	3094029	BPSL0812	-	-	53.1428	285.144	169.144	-2.42098	0.689958	-3.50888	0.000449992	0.00282134
d286_0733	1	841562	842686	+	BPSL0814,RND family acriflavine resistance protein A bpeA, 100% id, evalue: 0.0	3094743	BPSL0814	-	-	469.398	1427.29	948.343	-1.60407	0.80807	-1.98506	0.0471378	0.12515
d286_0734	1	842702	845902	+	BPSL0815,RND family acriflavine resistance protein bpeB, 99.91% id, evalue: 0.0	3094744	BPSL0815	-	-	1428.29	3189.75	2309.02	-1.15909	0.538598	-2.15206	0.031393	0.0913332
d286_0735	1	845924	847450	+	BPSL0816,outer membrane efflux protein oprB, 99.41% id, evalue: 0.0	3093418	BPSL0816	-	-	745.003	839.553	792.278	-0.172418	0.407749	-0.422853	0.672402	0.793473
d286_0736	1	848046	849419	-	BPSL0817,permease BPSL0817, 99.56% id, evalue: 0.0	3093566	BPSL0817	-	-	0	136.795	68.3977	-7.04699	1.62054	-4.34855	1.37042e-05	0.000129635
d286_0737	1	849820	851244	+	BPSL0818,sugar kinase BPSL0818, 99.37% id, evalue: 0.0	3094111	BPSL0818	-	-	78.3287	74.2024	76.2656	0.0798827	0.847104	0.094301	0.92487	0.957383
d286_0738	1	851585	852619	-	BPSL0819,AraC family transcriptional regulator BPSL0819, 100% id, evalue: 0.0	3094112	BPSL0819	-	-	41.5662	91.3874	66.4768	-1.13502	1.89982	-0.597436	0.550217	0.698334
d286_0739	1	852824	853930	+	BPSL0820,glutathione-dependent formaldehyde dehydrogenase flhA, 99.73% id, evalue: 0.0	3091474	BPSL0820	-	-	37.0908	333.836	185.463	-3.17184	1.84404	-1.72005	0.0854233	0.195188
d286_0740	1	853944	854804	+	BPSL0821,S-formylglutathione hydrolase fghA, 99.65% id, evalue: 0.0	3092671	BPSL0821	-	-	255.779	169.529	212.654	0.593213	0.458265	1.29448	0.195501	0.355728
d286_0741	1	854949	855740	-	BPSL0822,ABC transporter permease BPSL0822, 100% id, evalue: 7e-180	3094191	BPSL0822	-	-	252.168	42.6985	147.433	2.56232	2.38182	1.07578	0.282025	0.459111
d286_0742	1	855733	856593	-	BPSL0823,ABC transporter ATP-binding protein BPSL0823, 99.65% id, evalue: 0.0	3094192	BPSL0823	-	-	466.601	23.1715	244.886	4.33194	1.32699	3.26449	0.00109662	0.00602484
d286_0743	1	856628	857566	-	BPSL0824,periplasmic solute-binding protein BPSL0824, 99.66% id, evalue: 0.0	3094299	BPSL0824	-	-	1251.12	33.7699	642.445	5.21233	0.521307	9.99857	1.5462e-23	1.70368e-21
d286_0744	1	857779	858243	-	BPSL0825,FUR family transcriptional regulator BPSL0825, 100% id, evalue: 6e-112	3094300	BPSL0825	-	-	246.809	25.6611	136.235	3.26522	0.534243	6.11188	9.84666e-10	2.26207e-08
d286_0745	1	858537	859313	+	BPSL0826,sorbitol dehydrogenase BPSL0826, 99.22% id, evalue: 0.0	3093880	BPSL0826	-	-	8.31323	27.2966	17.8049	-1.70445	1.47093	-1.15876	0.246556	0.419744
d286_0746	1	859318	860274	+	BPSL0827,fructokinase scrK, 99.06% id, evalue: 0.0	3092279	BPSL0827	-	-	8.31323	6.454	7.38362	0.373178	1.57263	0.237295	0.812428	0.891815
d286_0747	1	860262	861758	+	BPSL0828,tagatose 6-phosphate kinase BPSL0828, 99.20% id, evalue: 0.0	3093881	BPSL0828	-	-	48.011	15.2085	31.6097	1.65666	0.715483	2.31545	0.0205884	0.0654485
d286_0748	1	861809	863137	+	BPSL0829,periplasmic ABC transporter substrate-binding component BPSL0829, 100% id, evalue: 0.0	3093412	BPSL0829	-	-	0	36.0309	18.0154	-5.12222	1.6893	-3.03216	0.00242807	0.0116227
d286_0749	1	863134	864189	+	BPSL0830,transmembrane ABC transporter protein BPSL0830, 100% id, evalue: 0.0	3093413	BPSL0830	-	-	13.8554	14.5851	14.2203	-0.067877	1.5541	-0.0436762	0.965163	0.981158
d286_0750	1	864320	865051	+	BPSL0831,ABC transporter permease BPSL0831, 100% id, evalue: 7e-173	3093253	BPSL0831	-	-	0	14.4288	7.21442	-3.80187	1.85022	-2.05482	0.039896	0.109848
d286_0751	1	865048	865746	+	BPSL0832,haloacid dehalogenase hydrolase BPSL0832, 100% id, evalue: 3e-163	3093254	BPSL0832	-	-	30.4819	9.75092	20.1164	1.64652	1.86045	0.885015	0.376148	0.551696
d286_0752	1	865807	866919	+	BPSL0833,sugar ABC transporter protein BPSL0833, 99.73% id, evalue: 0.0	3094475	BPSL0833	-	-	0	52.2375	26.1188	-5.65842	1.68917	-3.34982	0.000808633	0.0046332
d286_0753	1	867128	868405	-	BPSL0834,hypothetical protein BPSL0834, 99.76% id, evalue: 0.0	3094476	BPSL0834	-	-	0	345.128	172.564	-8.38221	1.63473	-5.12757	2.935e-07	4.33331e-06
d286_0755	1	868890	869774	-	BPSL0835,LysR family transcriptional regulator BPSL0835, 99.32% id, evalue: 0.0	3094509	BPSL0835	-	-	8.31323	16.5276	12.4204	-0.979879	1.36452	-0.718115	0.472686	0.635015
d286_0756	1	870340	871107	+	BPSL0836;peptidase 971269:972465 forward	3094510	BPSL0836	-	-	79.3955	13.7376	46.5666	2.52906	0.948192	2.66725	0.00764754	0.0295281
d286_0757	1	871104	872315	+	BPSL0837,transporter protein BPSL0837, 99.26% id, evalue: 0.0	3094834	BPSL0837	-	-	16.6265	8.69996	12.6632	0.939629	1.75296	0.536026	0.591941	0.732539
d286_0758	1	872488	873435	-	BPSL0838,transcriptional regulator BPSL0838, 99.37% id, evalue: 0.0	3094835	BPSL0838	-	-	61.6202	77.0131	69.3166	-0.320372	0.711468	-0.450298	0.652496	0.77865
d286_0759	1	873522	875003	-	BPSL0839,carbohydrate kinase dalK, 100% id, evalue: 0.0	3092433	BPSL0839	-	-	129.685	68.7218	99.2035	0.915662	0.580306	1.5779	0.11459	0.242637
d286_1645	1	1891251	1892792	+	BPSL0839;dalK carbohydrate kinase 974880:976361 reverse	3092433	BPSL0839	-	-	216.491	131.749	174.12	0.716741	0.44442	1.61276	0.106798	0.230903
d286_0760	1	875114	876505	-	BPSL0840,D-arabinitol 4-dehydrogenase dalD, 99.78% id, evalue: 0.0	3092432	BPSL0840	-	-	0	14.4733	7.23663	-3.8072	1.97329	-1.92937	0.0536854	0.138252
d286_0761	1	876728	877642	-	BPSL0841,LysR family transcriptional regulator BPSL0841, 99.67% id, evalue: 0.0	3094739	BPSL0841	-	-	16.6265	33.8569	25.2417	-1.02064	1.56831	-0.650789	0.515183	0.670494
d286_4306	2	1029239	1029628	-	BPSL0841;LysR family transcriptional regulator 978086:979000 reverse	3094739	BPSL0841	-	-	0	2.35959	1.17979	-1.18849	2.902	-0.409543	0.682142	NA
d286_0762	1	877743	879362	+	BPSL0842,benzoylformate decarboxylase BPSL0842, 99.44% id, evalue: 0.0	3094740	BPSL0842	-	-	75.9679	102.513	89.2403	-0.43265	0.529368	-0.817295	0.41376	0.587252
d286_0763	1	879468	880949	+	BPSL0843,aldehyde dehydrogenase BPSL0843, 99.79% id, evalue: 0.0	3092711	BPSL0843	-	-	112.648	105.549	109.099	0.0932456	0.503284	0.185274	0.853014	0.917526
d286_0764	1	880954	881910	+	BPSL0844,ketopantoate reductase BPSL0844, 98.39% id, evalue: 0.0	3092712	BPSL0844	-	-	22.1686	51.4425	36.8056	-1.21079	1.6924	-0.715432	0.474342	0.636695
d286_0765	1	882590	884044	+	BPSL0845,transporter protein BPSL0845, 99.78% id, evalue: 0.0	3091897	BPSL0845	-	-	97.8904	30.703	64.2967	1.67454	0.690286	2.42586	0.0152721	0.0513093
d286_0766	1	884070	884915	-	BPSL0846,tryptophan 2,3-dioxygenase BPSL0846, 100% id, evalue: 0.0	3092668	BPSL0846	-	-	38.7951	39.2851	39.0401	-0.0163857	1.89077	-0.00866613	0.993086	0.997444
d286_0767	1	885014	886264	-	BPSL0847,hypothetical protein BPSL0847, 99.52% id, evalue: 0.0	3092669	BPSL0847	-	-	22.1686	83.0821	52.6254	-1.90235	1.65316	-1.15073	0.249843	0.422439
d286_0768	1	886306	886947	-	BPSL0848,hypothetical protein BPSL0848, 99.06% id, evalue: 1e-148	3094257	BPSL0848	-	-	36.5164	35.6812	36.0988	0.0349218	0.817583	0.0427135	0.96593	0.981453
d286_0769	1	887077	887580	+	BPSL0849,transcription regulator AsnC BPSL0849, 100% id, evalue: 7e-123	3094258	BPSL0849	-	-	266.699	98.5902	182.645	1.43643	0.552922	2.59788	0.00938008	0.0347042
d286_0770	1	887567	888082	-	BPSL0850,hypothetical protein BPSL0850, 100% id, evalue: 3e-126	3094784	BPSL0850	-	-	193.666	117.242	155.454	0.724828	0.465753	1.55625	0.119648	0.250849
d286_0771	1	888457	889014	+	BPSL0851,peptide methionine sulfoxide reductase BPSL0851, 100% id, evalue: 3e-139	3094785	BPSL0851	-	-	256.681	195.471	226.076	0.392673	0.617309	0.636105	0.524708	0.67752
d286_0772	1	889371	890534	-	BPSL0852,hypothetical protein BPSL0852, 99.74% id, evalue: 0.0	3092924	BPSL0852	-	-	193.83	91.1021	142.466	1.08988	0.46854	2.32611	0.0200125	0.064053
d286_0773	1	890957	892177	-	BPSL0853,cyclopropane-fatty-acyl-phospholipid synthase BPSL0853, 100% id, evalue: 0.0	3092925	BPSL0853	-	-	1133.71	1086	1109.86	0.0621375	0.445768	0.139394	0.889139	0.937502
d286_0774	1	892309	892953	-	BPSL0854,pyridoxamine 5'-phosphate oxidase pdxH, 99.53% id, evalue: 5e-156	3094226	BPSL0854	-	-	782.258	333.306	557.782	1.23062	0.367871	3.34526	0.000822061	0.00469411
d286_0775	1	893087	893953	+	BPSL0855,ThiF family protein BPSL0855, 99.65% id, evalue: 0.0	3091819	BPSL0855	-	-	174.104	97.4529	135.779	0.837868	0.464031	1.80563	0.0709766	0.169399
d286_0776	1	894226	895074	-	BPSL0856,thioredoxin protein BPSL0856, 100% id, evalue: 0.0	3091820	BPSL0856	-	-	1018.46	286.492	652.474	1.83003	0.430444	4.2515	2.12343e-05	0.00019143
d286_0777	1	895128	896009	-	BPSL0857,hypothetical protein BPSL0857, 100% id, evalue: 0.0	3093200	BPSL0857	-	-	56.5704	90.0249	73.2976	-0.673005	0.73798	-0.911955	0.361793	0.539049
d286_0778	1	896224	897078	+	BPSL0858,permease BPSL0858, 100% id, evalue: 0.0	3093201	BPSL0858	-	-	0	36.5497	18.2749	-5.14293	1.6833	-3.05526	0.00224864	0.0109488
d286_0779	1	897588	899132	-	BPSL0859,N-acetylmuramoyl-L-alanine amidase BPSL0859, 100% id, evalue: 0.0	3091520	BPSL0859	-	-	524.819	328.706	426.763	0.675354	0.820754	0.822845	0.410596	0.584321
d286_0780	1	899126	899680	-	BPSL0860,hydrolase BPSL0860, 100% id, evalue: 1e-131	3091521	BPSL0860	-	-	106.122	151.783	128.952	-0.514653	0.786338	-0.654494	0.512794	0.668813
d286_0781	1	899698	900927	+	BPSL0861,4Fe-4S cluster-binding ferredoxin protein BPSL0861, 99.51% id, evalue: 0.0	3093656	BPSL0861	-	-	365.082	273.101	319.091	0.419056	0.40029	1.04688	0.295155	0.47247
d286_0782	1	900998	901465	+	BPSL0862,methylated-DNA--protein-cysteine methyltransferase BPSL0862, 100% id, evalue: 7e-113	3093657	BPSL0862	-	-	123.076	2.06486	62.5705	5.89139	0.806977	7.30056	2.86571e-13	1.06569e-11
d286_0783	1	901465	902466	+	BPSL0863,site-specific tyrosine recombinase XerD xerD, 99.67% id, evalue: 0.0	3092584	BPSL0863	-	-	197.832	190.694	194.263	0.0520884	0.66494	0.0783355	0.937561	0.965805
d286_3300	1	3798925	3799857	-	BPSL0863;xerD site-specific tyrosine recombinase XerD 1002975:1003892 forward	3092584	BPSL0863	-	-	138.245	147.188	142.716	-0.0916652	0.555171	-0.165112	0.868856	0.92509
d286_0784	1	902738	904303	-	BPSL0864,AMP-binding enzyme BPSL0864, 99.62% id, evalue: 0.0	3093176	BPSL0864	-	-	190.239	83.9894	137.114	1.18062	0.664885	1.77567	0.0757875	0.178235
d286_0785	1	904433	904924	+	BPSL0865,hypothetical protein BPSL0865, 100% id, evalue: 2e-119	3093177	BPSL0865	-	-	30.4819	35.2953	32.8886	-0.209127	1.82667	-0.114486	0.908853	0.948715
d286_0786	1	905033	905644	+	BPSL0866,glycerol-3-phosphate acyltransferase PlsY BPSL0866, 99.01% id, evalue: 1e-139	3094044	BPSL0866	-	-	85.9034	98.8916	92.3975	-0.202485	2.11283	-0.0958359	0.923651	0.957383
d286_0787	1	905874	906359	-	BPSL0867,nucleotide-binding protein BPSL0867, 100% id, evalue: 2e-111	3094045	BPSL0867	-	-	566.998	243.965	405.481	1.21627	0.529215	2.29826	0.021547	0.0677655
d286_0788	1	906496	907545	+	BPSL0868,UDP-N-acetylenolpyruvoylglucosamine reductase murB, 99.71% id, evalue: 0.0	3091554	BPSL0868	-	-	168.644	97.0659	132.855	0.796709	0.478772	1.66407	0.0960988	0.2134
d286_0789	1	907737	908666	-	BPSL0869,ornithine carbamoyltransferase argF, 100% id, evalue: 0.0	3092982	BPSL0869	-	-	483.764	525.468	504.616	-0.119392	0.364758	-0.327318	0.743427	0.843837
d286_0790	1	909092	909415	+	BPSL0870,hypothetical protein BPSL0870, 100% id, evalue: 1e-77	3093781	BPSL0870	-	-	81.0998	255.811	168.455	-1.6552	0.67638	-2.44715	0.014399	0.0489287
d286_0791	1	909659	909937	-	BPSL0871,30S ribosomal protein S20 rpsT, 100% id, evalue: 7e-57	3094377	BPSL0871	-	-	325.895	367.934	346.914	-0.175545	0.927477	-0.189272	0.84988	0.915665
d286_0792	1	910342	911892	+	BPSL0872,MviN-like protein BPSL0872, 99.81% id, evalue: 0.0	3093782	BPSL0872	-	-	64.3092	83.7723	74.0407	-0.379139	0.799927	-0.473967	0.635523	0.766009
d286_0793	1	911902	912744	+	BPSL0873,hypothetical protein BPSL0873, 100% id, evalue: 0.0	3091632	BPSL0873	-	-	66.5059	129.009	97.7574	-0.955014	2.03828	-0.468539	0.639399	0.768726
d286_0794	1	913013	913771	-	BPSL0874,short-chain dehydrogenase BPSL0874, 100% id, evalue: 2e-180	3091633	BPSL0874	-	-	182.664	208.424	195.544	-0.190038	0.438426	-0.433455	0.664684	0.78798
d286_0795	1	913969	914631	-	BPSL0875,adenylate kinase adk, 100% id, evalue: 5e-161	3091823	BPSL0875	-	-	701.505	880.778	791.142	-0.328578	0.737132	-0.445751	0.655777	0.780687
d286_0796	1	914840	915631	-	BPSL0876,3-deoxy-manno-octulosonate cytidylyltransferase kdsB, 99.62% id, evalue: 0.0	3091448	BPSL0876	-	-	38.7951	60.112	49.4536	-0.63005	1.87701	-0.335667	0.737122	0.839778
d286_0797	1	915805	916011	-	BPSL0877,hypothetical protein BPSL0877, 98.53% id, evalue: 8e-44	3092049	BPSL0877	-	-	0	91.0566	45.5283	-6.45984	1.62273	-3.98086	6.86665e-05	0.000551371
d286_0798	1	915992	917122	-	BPSL0878,tetraacyldisaccharide 4'-kinase BPSL0878, 99.71% id, evalue: 0.0	3092050	BPSL0878	-	-	149.001	80.4432	114.722	0.889772	0.513207	1.73375	0.0829629	0.191255
d286_0799	1	917471	918853	+	BPSL0879,exodeoxyribonuclease VII large subunit xseA, 99.78% id, evalue: 0.0	3091647	BPSL0879	-	-	64.9657	119.53	92.2479	-0.882029	0.660152	-1.3361	0.181516	0.339731
d286_0800	1	919050	919628	+	BPSL0880,superoxide dismutase sodB, 100% id, evalue: 2e-140	3094563	BPSL0880	-	-	412.6	2807.14	1609.87	-2.76592	0.414343	-6.67543	2.46508e-11	7.05155e-10
d286_0801	1	920117	921331	+	BPSL0881,hypothetical protein BPSL0881, 100% id, evalue: 0.0	3091648	BPSL0881	-	-	79.3955	145.4	112.398	-0.874773	0.928149	-0.942493	0.34594	0.524703
d286_0803	1	922052	923257	-	BPSL0882,chromate transporter protein BPSL0882, 99.75% id, evalue: 0.0	3092758	BPSL0882	-	-	0	29.7671	14.8835	-4.84669	1.71195	-2.8311	0.00463884	0.0198426
d286_0804	1	923491	924246	-	BPSL0883,regulatory protein BPSL0883, 100% id, evalue: 2e-180	3092759	BPSL0883	-	-	95.8578	103.94	99.899	-0.117409	0.663486	-0.176957	0.859542	0.919668
d286_0805	1	924340	924858	+	BPSL0884,hypothetical protein BPSL0884, 100% id, evalue: 1e-116	3093944	BPSL0884	-	-	30.728	54.022	42.375	-0.809569	0.795883	-1.0172	0.30906	0.487257
d286_0806	1	924874	925896	+	BPSL0885,2-dehydropantoate 2-reductase BPSL0885, 98.53% id, evalue: 0.0	3093945	BPSL0885	-	-	42.1406	44.7371	43.4389	-0.086359	0.665887	-0.12969	0.896812	0.942463
d286_0807	1	926476	927081	+	BPSL0886,hypothetical protein BPSL0886, 99.00% id, evalue: 2e-142	3091854	BPSL0886	-	-	97.6442	169.899	133.772	-0.797378	0.867377	-0.919298	0.35794	0.536324
d286_0808	1	927192	928466	-	BPSL0887,hypothetical protein BPSL0887, 100% id, evalue: 0.0	3091855	BPSL0887	-	-	609.776	888.149	748.963	-0.542402	0.452894	-1.19763	0.231059	0.400087
d286_0809	1	929110	930507	-	BPSL0888,transporter protein BPSL0888, 100% id, evalue: 0.0	3093849	BPSL0888	-	-	19.5617	72.6662	46.1139	-1.88795	0.821549	-2.29804	0.0215597	0.0677655
d286_0810	1	930846	931181	+	BPSL0889,hypothetical protein BPSL0889, 99.10% id, evalue: 1e-74	3093850	BPSL0889	-	-	127.962	17.8747	72.9183	2.84077	1.15602	2.45737	0.0139958	0.0478693
d286_0811	1	931154	931738	-	BPSL0890;citrate synthase 1032616:1033968 reverse	3093797	BPSL0890	-	-	148.672	18.2666	83.4695	3.02742	0.600271	5.04342	4.57283e-07	6.40197e-06
d286_0812	1	931768	932496	-	BPSL0890;citrate synthase 1032616:1033968 reverse	3093797	BPSL0890	-	-	253.09	51.8865	152.488	2.28603	0.413436	5.52934	3.21433e-08	5.72591e-07
d286_0814	1	933222	933968	-	BPSL0891,GntR family transcriptional regulator BPSL0891, 100% id, evalue: 0.0	3093798	BPSL0891	-	-	44.3372	89.2942	66.8157	-1.00858	1.91289	-0.527256	0.598016	0.737908
d286_0815	1	934137	934982	+	BPSL0892,aldo/keto reductase BPSL0892, 99.64% id, evalue: 0.0	3094218	BPSL0892	-	-	84.035	155.752	119.894	-0.888364	0.587081	-1.51319	0.130232	0.267245
d286_0817	1	938526	940931	-	BPSL0893,elongation factor G fusA, 99.86% id, evalue: 0.0	3092467	BPSL0893	-	-	302.432	2290.5	1296.47	-2.92107	2.41469	-1.20971	0.226391	0.394791
d286_0818	1	940938	941447	-	BPSL0894,hypothetical protein BPSL0894, 99.41% id, evalue: 3e-124	3092782	BPSL0894	-	-	66.67	167.061	116.865	-1.32359	1.30481	-1.01439	0.310398	0.488629
d286_0819	1	942120	942698	-	BPSL0895,pseudouridine synthase BPSL0895, 100% id, evalue: 3e-137	3092783	BPSL0895	-	-	48.2571	42.0751	45.1661	0.194904	1.01742	0.191567	0.848081	0.914605
d286_0820	1	942966	944225	+	BPSL0896,isocitrate dehydrogenase icd, 100% id, evalue: 0.0	3092199	BPSL0896	-	-	2752.03	1987.17	2369.6	0.469784	0.32403	1.44982	0.147109	0.290604
d286_0821	1	944393	946003	+	BPSL0897,multicopper oxidase BPSL0897, 98.70% id, evalue: 0.0	3093301	BPSL0897	-	-	415.763	817.595	616.679	-0.975211	0.872639	-1.11754	0.263763	0.437277
d286_0822	1	946133	946336	-	BPSL0898,cold shock-like protein BPSL0898, 100% id, evalue: 8e-44	3093302	BPSL0898	-	-	285.522	7640.55	3963.04	-4.74131	0.59709	-7.9407	2.01049e-15	8.99428e-14
d286_0823	1	946869	947183	+	BPSL0898a,ATP-dependent Clp protease adaptor protein ClpS clpS, 100% id, evalue: 4e-74	3091700	BPSL0898a	-	-	157.951	1414.62	786.285	-3.16252	2.2751	-1.39005	0.164512	0.315
d286_0824	1	947213	949480	+	BPSL0899,ATP-dependent Clp protease ATP-binding subunit clpA, 100% id, evalue: 0.0	3092761	BPSL0899	-	-	4188.85	10354.1	7271.47	-1.30561	0.367373	-3.55392	0.000379537	0.00242822
d286_0825	1	949580	950956	+	BPSL0900,amino acid permease BPSL0900, 99.56% id, evalue: 0.0	3091701	BPSL0900	-	-	53.9634	93.4931	73.7283	-0.795485	1.05984	-0.750573	0.45291	0.620067
d286_0826	1	951029	951772	+	BPSL0901,hypothetical protein BPSL0901, 98.79% id, evalue: 2e-177	3092059	BPSL0901	-	-	16.6265	26.3373	21.4819	-0.65845	1.62622	-0.404895	0.685555	0.803437
d286_0827	1	951937	952719	+	BPSL0902,hypothetical protein BPSL0902, 98.46% id, evalue: 0.0	3092060	BPSL0902	-	-	2.85314	21.6772	12.2652	-2.94499	1.64394	-1.79142	0.0732252	0.173374
d286_0828	1	952808	953254	-	BPSL0903,deoxyuridine 5'-triphosphate nucleotidohydrolase dut, 100% id, evalue: 1e-105	3094626	BPSL0903	-	-	33.335	62.9734	48.1542	-0.914635	1.30766	-0.699443	0.484275	0.644473
d286_0829	1	953318	954529	-	BPSL0904,bifunctional phosphopantothenoylcysteine decarboxylase/phosphopantothenate synthase dfp, 99.75% id, evalue: 0.0	3093572	BPSL0904	-	-	239.316	224.396	231.856	0.092336	0.501611	0.184079	0.853952	0.918009
d286_0830	1	954591	955091	-	BPSL0905,lipoprotein signal peptidase lspA, 100% id, evalue: 2e-116	3092476	BPSL0905	-	-	55.4216	1.23067	28.3261	5.49144	2.11129	2.60099	0.00929558	0.0344626
d286_0831	1	955091	957928	-	BPSL0906,isoleucyl-tRNA synthetase ileS, 99.79% id, evalue: 0.0	3092378	BPSL0906	-	-	966.753	501.007	733.88	0.948433	0.818866	1.15823	0.246771	0.419871
d286_0832	1	958040	959032	-	BPSL0907,bifunctional riboflavin kinase/FMN adenylyltransferase BPSL0907, 99.70% id, evalue: 0.0	3092320	BPSL0907	-	-	210.703	206.369	208.536	0.0299357	0.570184	0.0525019	0.958129	0.977347
d286_0833	1	959157	959819	+	BPSL0908,phosphoribosylglycinamide formyltransferase purN, 100% id, evalue: 2e-156	3092878	BPSL0908	-	-	105.301	136.423	120.862	-0.37306	2.16435	-0.172366	0.86315	0.922122
d286_0834	1	959816	961078	+	BPSL0909,NOL1/NOP2/Sun family protein BPSL0909, 100% id, evalue: 0.0	3092321	BPSL0909	-	-	149.739	335.341	242.54	-1.16427	0.709465	-1.64105	0.100787	0.220472
d286_0835	1	961090	962550	+	BPSL0910,mechanosensitive ion channel protein BPSL0910, 98.45% id, evalue: 0.0	3094129	BPSL0910	-	-	162.692	83.5373	123.115	0.962308	0.502303	1.91579	0.0553916	0.141451
d286_0836	1	962638	963834	+	BPSL0911,transmembrane fatty acid desaturase BPSL0911, 99.75% id, evalue: 0.0	3094130	BPSL0911	-	-	854.104	720.216	787.16	0.246182	0.835588	0.294621	0.768283	0.861694
d286_0837	1	964003	965139	+	BPSL0912,quinolinate synthetase nadA, 99.47% id, evalue: 0.0	3092397	BPSL0912	-	-	337.598	451.497	394.548	-0.418927	0.870774	-0.481097	0.630448	0.762151
d286_0838	1	965136	966020	+	BPSL0913,nicotinate-nucleotide pyrophosphorylase nadC, 100% id, evalue: 0.0	3092498	BPSL0913	-	-	78.4928	102.44	90.4665	-0.382443	0.589325	-0.648951	0.51637	0.670965
d286_0839	1	966212	967819	-	BPSL0914,L-aspartate oxidase nadB, 99.81% id, evalue: 0.0	3092497	BPSL0914	-	-	177.204	213.036	195.12	-0.266024	0.565531	-0.470397	0.638072	0.768061
d286_0840	1	967981	968148	-	BPSL0915,50S ribosomal protein L33 rpmG, 100% id, evalue: 4e-35	3092638	BPSL0915	-	-	376.33	780.376	578.353	-1.05203	0.489436	-2.14948	0.0315963	0.091751
d286_0841	1	968166	968363	-	BPSL0916,50S ribosomal protein L28 rpmB, 100% id, evalue: 1e-41	3092490	BPSL0916	-	-	473.81	1029.22	751.515	-1.11897	0.635021	-1.76209	0.0780534	0.181839
d286_0842	1	968692	969528	-	BPSL0917,DNA repair protein RadC radC, 99.58% id, evalue: 7e-163	3093257	BPSL0917	-	-	0	13.8866	6.94329	-3.74726	1.8955	-1.97693	0.0480496	0.127008
d286_0843	1	969610	970122	+	BPSL0918,FkpB-type peptidyl-prolyl cis-trans isomerase BPSL0918, 100% id, evalue: 1e-105	3093258	BPSL0918	-	-	168.726	400.965	284.846	-1.24876	0.497274	-2.51121	0.0120317	0.042285
d286_0844	1	970125	971105	+	BPSL0919,4-hydroxy-3-methylbut-2-enyl diphosphate reductase ispH, 99.69% id, evalue: 0.0	3093936	BPSL0919	-	-	407.468	759.397	583.432	-0.898138	0.467557	-1.92091	0.0547424	0.140328
d286_0846	1	972751	973239	+	BPSL0919A,hypothetical protein BPSL0919A, 100% id, evalue: 2e-108	3092180	BPSL0919A	-	-	56.5704	310.417	183.494	-2.45887	0.74499	-3.30054	0.000964986	0.00541156
d286_0847	1	973462	974412	+	BPSL0920,amino-acid transport permease BPSL0920, 100% id, evalue: 0.0	3092181	BPSL0920	-	-	47.8468	166.995	107.421	-1.80416	0.690862	-2.61147	0.00901547	0.0336525
d286_0848	1	974423	975592	+	BPSL0921,transport system permease BPSL0921, 100% id, evalue: 0.0	3092287	BPSL0921	-	-	100.908	190.787	145.847	-0.918499	0.863735	-1.0634	0.287599	0.464625
d286_0849	1	975655	976428	+	BPSL0922,ABC transporter ATP-binding protein BPSL0922, 100% id, evalue: 0.0	3092288	BPSL0922	-	-	49.8794	144.308	97.0939	-1.53146	1.99714	-0.766828	0.443184	0.612673
d286_0850	1	976440	977144	+	BPSL0923,ATP-binding ABC transporter protein BPSL0923, 99.57% id, evalue: 3e-169	3093053	BPSL0923	-	-	39.3695	140.317	89.8433	-1.83393	0.836533	-2.1923	0.0283576	0.0842375
d286_0851	1	977458	978126	+	BPSL0924,hypothetical protein BPSL0924, 100% id, evalue: 3e-163	3093054	BPSL0924	-	-	130.588	227.081	178.835	-0.799193	1.06369	-0.751341	0.452447	0.61972
d286_0852	1	978299	978769	-	BPSL0925,acetyltransferase BPSL0925, 99.34% id, evalue: 1e-107	3094208	BPSL0925	-	-	54.2096	68.1267	61.1682	-0.330778	1.99381	-0.165903	0.868233	0.92509
d286_0853	1	978774	979958	-	BPSL0926,acetylornithine transaminase argD, 100% id, evalue: 0.0	3094209	BPSL0926	-	-	165.709	214.635	190.172	-0.37316	0.579793	-0.643609	0.519829	0.67268
d286_0854	1	980235	981266	-	BPSL0927,CDP-6-deoxy-delta-3,4-glucoseen reductase BPSL0927, 100% id, evalue: 0.0	3094804	BPSL0927	-	-	376.349	434.453	405.401	-0.20762	0.778789	-0.266593	0.789782	0.876431
d286_0855	1	981295	982374	+	BPSL0928,hypothetical protein BPSL0928, 99.71% id, evalue: 0.0	3094805	BPSL0928	-	-	310.954	325.676	318.315	-0.0660944	0.557088	-0.118642	0.905559	0.946734
d286_0856	1	982367	982558	-	BPSL0929,hypothetical protein BPSL0929, 100% id, evalue: 2e-38	3093273	BPSL0929	-	-	16.6265	51.381	34.0037	-1.62228	1.53291	-1.0583	0.289919	0.466852
d286_0857	1	982672	983394	-	BPSL0930,ribosomal small subunit pseudouridine synthase A BPSL0930, 100% id, evalue: 2e-177	3093274	BPSL0930	-	-	36.7625	63.8526	50.3076	-0.800293	0.747523	-1.07059	0.284353	0.461133
d286_0858	1	983542	983907	+	BPSL0931,copper resistance protein BPSL0931, 99.17% id, evalue: 7e-81	3092964	BPSL0931	-	-	118.601	71.5111	95.056	0.728287	0.675437	1.07825	0.280924	0.457819
d286_0859	1	983919	984881	-	BPSL0932,LysR family transcriptional regulator BPSL0932, 100% id, evalue: 0.0	3092965	BPSL0932	-	-	359.539	284.17	321.855	0.33973	0.423278	0.802615	0.422197	0.593871
d286_0860	1	985083	985979	-	BPSL0933,LysR family transcriptional regulator BPSL0933, 100% id, evalue: 0.0	3092899	BPSL0933	-	-	11.0843	28.3654	19.7249	-1.3466	1.39741	-0.963634	0.335229	0.514341
d286_0861	1	986101	986997	+	BPSL0934,hydrolase BPSL0934, 100% id, evalue: 0.0	3092900	BPSL0934	-	-	22.1686	56.9696	39.5691	-1.35798	1.66219	-0.816982	0.413938	0.587252
d286_0862	1	987251	987940	-	BPSL0935,hypothetical protein BPSL0935, 100% id, evalue: 4e-168	3092785	BPSL0935	-	-	91.4456	21.244	56.3448	2.10635	2.15489	0.977475	0.328334	0.506767
d286_0863	1	987955	988839	-	BPSL0936,dihydrodipicolinate synthetase BPSL0936, 100% id, evalue: 0.0	3092786	BPSL0936	-	-	175.316	14.9669	95.1417	3.55036	1.13492	3.12828	0.00175833	0.00891145
d286_0864	1	988933	989715	-	BPSL0937,class II aldolase/adducin domain-containing protein BPSL0937, 100% id, evalue: 0.0	3092851	BPSL0937	-	-	126.504	19.8011	73.1525	2.67387	0.541017	4.94231	7.72029e-07	1.00736e-05
d286_0865	1	989847	990410	+	BPSL0938,DNA-binding protein BPSL0938, 100% id, evalue: 1e-135	3092852	BPSL0938	-	-	16.6265	143.486	80.0564	-3.1036	1.49238	-2.07964	0.0375587	0.104819
d286_3998	2	659867	660103	+	BPSL0943;insertion element protein 1099585:1100412 reverse	3092811	BPSL0943	-	-	8.31323	34.131	21.2221	-2.02511	1.29886	-1.55914	0.118963	0.249939
d286_0867	1	991196	991510	-	BPSL0954,hypothetical protein BPSL0954, 96.63% id, evalue: 3e-41	3093151	BPSL0954	-	-	0	56.526	28.263	-5.7719	1.65659	-3.48419	0.00049362	0.00306261
d286_0868	1	991530	992471	-	BPSL0955,transcriptional regulator CysB-like protein BPSL0955, 100% id, evalue: 0.0	3093152	BPSL0955	-	-	16.6265	231.131	123.879	-3.79126	1.46712	-2.58416	0.00976168	0.0355895
d286_0869	1	992691	994370	+	BPSL0956,sulfite reductase cysI, 99.64% id, evalue: 0.0	3092756	BPSL0956	-	-	25.6782	358.261	191.97	-3.8052	1.773	-2.1462	0.0318571	0.0924183
d286_0870	1	994395	994937	+	BPSL0957,hypothetical protein BPSL0957, 100% id, evalue: 1e-125	3093319	BPSL0957	-	-	11.3305	54.3352	32.8329	-2.26707	1.174	-1.93106	0.0534753	0.137918
d286_0871	1	994934	995683	+	BPSL0958,phosphoadenosine phosphosulfate reductase cysH, 100% id, evalue: 0.0	3093471	BPSL0958	-	-	8.31323	89.154	48.7336	-3.41273	1.50828	-2.26266	0.0236567	0.0723315
d286_0872	1	995764	996729	+	BPSL0959,sulfate adenylyltransferase subunit 2 cysD, 100% id, evalue: 0.0	3094480	BPSL0959	-	-	75.3114	340.127	207.719	-2.17332	0.973805	-2.23178	0.0256292	0.077212
d286_0873	1	996752	998068	+	BPSL0960,sulfate adenylyltransferase subunit 1 cysN, 99.77% id, evalue: 0.0	3093094	BPSL0960	-	-	227.658	509.666	368.662	-1.16253	0.62147	-1.87061	0.0613987	0.152791
d286_0874	1	998128	998901	+	BPSL0961,uroporphyrin-III C-methyltransferase BPSL0961, 100% id, evalue: 0.0	3093320	BPSL0961	-	-	72.7865	189.133	130.96	-1.37555	0.647031	-2.12595	0.0335075	0.0962674
d286_0875	1	999112	999498	-	BPSL0962,hypothetical protein BPSL0962, 100% id, evalue: 5e-88	3093988	BPSL0962	-	-	24.9397	37.3972	31.1684	-0.581424	1.73094	-0.335901	0.736946	0.839778
d286_0876	1	999530	1000681	-	BPSL0963,permease BPSL0963, 99.74% id, evalue: 0.0	3093989	BPSL0963	-	-	141.18	117.192	129.186	0.267654	0.631528	0.42382	0.671697	0.793419
d286_0877	1	1000685	1001782	-	BPSL0964,permease BPSL0964, 100% id, evalue: 0.0	3091715	BPSL0964	-	-	109.959	206.894	158.427	-0.913197	0.530517	-1.72133	0.0851905	0.194805
d286_0878	1	1001981	1003414	+	BPSL0965,leucyl aminopeptidase pepA, 100% id, evalue: 0.0	3092640	BPSL0965	-	-	496.37	936.292	716.331	-0.915224	0.922558	-0.99205	0.321173	0.499081
d286_0879	1	1003458	1003874	+	BPSL0966,DNA polymerase III subunit chi BPSL0966, 100% id, evalue: 5e-100	3091716	BPSL0966	-	-	180.631	140.229	160.43	0.364256	0.655243	0.55591	0.578272	0.721931
d286_0880	1	1004159	1004614	+	BPSL0967;hypothetical protein 1125125:1125835 forward	3091713	BPSL0967	-	-	158.791	96.9984	127.895	0.710027	0.967275	0.734049	0.462919	0.629426
d286_0881	1	1004772	1005080	-	BPSL0968,cytochrome c protein BPSL0968, 100% id, evalue: 6e-71	3091714	BPSL0968	-	-	115.748	91.144	103.446	0.343202	0.632282	0.5428	0.587268	0.728478
d286_0882	1	1005309	1006982	-	BPSL0969,dihydroxy-acid dehydratase ilvD, 99.64% id, evalue: 0.0	3093888	BPSL0969	-	-	896.017	835.382	865.7	0.101285	0.59455	0.170357	0.86473	0.922895
d286_0883	1	1007172	1008155	+	BPSL0970,isoleucine biosynthesis transcriptional activator ilvR, 97.76% id, evalue: 0.0	3092725	BPSL0970	-	-	150.541	151.969	151.255	-0.0125393	0.936316	-0.0133921	0.989315	0.995382
d286_0884	1	1008262	1009152	+	BPSL0971,prolipoprotein diacylglyceryl transferase lgt, 100% id, evalue: 0.0	3094086	BPSL0971	-	-	189.437	278.815	234.126	-0.55855	0.726934	-0.768365	0.442271	0.611956
d286_0885	1	1009533	1010270	-	BPSL0972,hypothetical protein BPSL0972, 100% id, evalue: 1e-178	3093686	BPSL0972	-	-	2277.74	882.22	1579.98	1.36831	0.563542	2.42805	0.0151802	0.0510296
d286_0886	1	1010469	1010930	-	BPSL0973,hypothetical protein BPSL0973, 98.69% id, evalue: 2e-111	3093687	BPSL0973	-	-	155.774	392.648	274.211	-1.33485	0.853602	-1.56379	0.117867	0.248164
d286_0887	1	1011270	1011584	-	BPSL0974,hypothetical protein BPSL0974, 100% id, evalue: 5e-70	3092528	BPSL0974	-	-	8.31323	299.889	154.101	-5.15839	1.14881	-4.49019	7.11581e-06	7.16397e-05
d286_0888	1	1011581	1011931	-	BPSL0975,hypothetical protein BPSL0975, 100% id, evalue: 4e-77	3092529	BPSL0975	-	-	264.666	527.392	396.029	-0.995146	0.471124	-2.11228	0.0346623	0.0985382
d286_0889	1	1012520	1014526	+	BPSL0976,outer membrane receptor protein BPSL0976, 99.51% id, evalue: 0.0	3093408	BPSL0976	-	-	121.927	164.096	143.011	-0.428078	2.20098	-0.194495	0.845788	0.913527
d286_0890	1	1014605	1015606	+	BPSL0977,transmembrane ABC transporter permease BPSL0977, 100% id, evalue: 0.0	3093409	BPSL0977	-	-	138.491	59.0978	98.7943	1.22759	0.692249	1.77334	0.0761729	0.178859
d286_0891	1	1015603	1017525	+	BPSL0979;cobT nicotinate-nucleotide--dimethylbenzimidazole phosphoribosyltransferase 1137686:1138744 forward	3094576	BPSL0979	-	-	442.236	144.452	293.344	1.61385	2.50361	0.644609	0.519181	0.672557
d286_0892	1	1017532	1018290	+	BPSL0980,cobalamin synthase cobS, 100% id, evalue: 1e-176	3092916	BPSL0980	-	-	86.3958	35.8466	61.1212	1.27098	0.967469	1.31372	0.188941	0.348373
d286_0893	1	1018275	1018874	+	BPSL0981,phosphoglycerate mutase BPSL0981, 100% id, evalue: 4e-136	3092917	BPSL0981	-	-	82.5768	21.8202	52.1985	1.9188	1.4003	1.37027	0.170602	0.323481
d286_0894	1	1019017	1019853	-	BPSL0982,hypothetical protein BPSL0982, 100% id, evalue: 0.0	3092134	BPSL0982	-	-	39.0413	98.4882	68.7647	-1.33133	0.894898	-1.48769	0.136834	0.276455
d286_0895	1	1020019	1020951	-	BPSL0983,vitamin B12 transport protein btuF, 100% id, evalue: 0.0	3091770	BPSL0983	-	-	65.2939	19.4253	42.3596	1.74655	1.05631	1.65345	0.0982392	0.21657
d286_0896	1	1020957	1022009	-	BPSL0984,threonine-phosphate decarboxylase cobC, 100% id, evalue: 0.0	3093515	BPSL0984	-	-	65.2939	17.3279	41.3109	1.91182	1.04603	1.82769	0.0675962	0.163262
d286_0897	1	1022002	1022946	-	BPSL0985,cobalamin biosynthesis protein cobD, 100% id, evalue: 0.0	3092135	BPSL0985	-	-	55.9139	23.9085	39.9112	1.22889	0.789117	1.5573	0.119399	0.250679
d286_0898	1	1022940	1023497	-	BPSL0986,bifunctional cobalamin biosynthesis protein BPSL0986, 99.46% id, evalue: 6e-129	3091756	BPSL0986	-	-	144.588	54.9534	99.7709	1.39661	1.20291	1.16103	0.245631	0.41901
d286_0899	1	1023576	1025144	+	BPSL0987,cobyric acid synthase cobQ, 99.79% id, evalue: 0.0	3093489	BPSL0987	-	-	111.664	81.1057	96.3847	0.462563	0.838848	0.551426	0.581341	0.724546
d286_0900	1	1025425	1025841	+	BPSL0988,hypothetical protein BPSL0988, 100% id, evalue: 4e-92	3091757	BPSL0988	-	-	16.6265	16.4525	16.5395	0.0201916	1.61758	0.0124825	0.990041	0.995608
d286_0901	1	1026200	1026823	+	BPSL0989,ParA family ATPase BPSL0989, 100% id, evalue: 6e-151	3094388	BPSL0989	-	-	116.549	329.758	223.154	-1.49961	1.48307	-1.01115	0.311944	0.490374
d286_0902	1	1026937	1027323	-	BPSL0990,aspartate alpha-decarboxylase panD, 100% id, evalue: 2e-93	3093259	BPSL0990	-	-	36.024	156.182	96.103	-2.11425	1.82952	-1.15563	0.247834	0.420837
d286_0903	1	1027376	1028215	-	BPSL0991,pantoate--beta-alanine ligase panC, 100% id, evalue: 0.0	3093228	BPSL0991	-	-	162.528	197.174	179.851	-0.277948	0.571929	-0.485984	0.626978	0.760245
d286_0904	1	1028904	1029779	-	BPSL0992,hypothetical protein BPSL0992, 99.66% id, evalue: 0.0	3094389	BPSL0992	-	-	138.718	665.984	402.351	-2.26264	1.53501	-1.47402	0.140476	0.28067
d286_0905	1	1029784	1029972	-	BPSL0993,hypothetical protein BPSL0993, 100% id, evalue: 4e-40	3094637	BPSL0993	-	-	224.558	449.788	337.173	-1.00159	0.460225	-2.1763	0.029533	0.0872067
d286_0906	1	1030275	1031996	+	BPSL0994,hypothetical protein BPSL0994, 99.83% id, evalue: 0.0	3094638	BPSL0994	-	-	157.232	174.814	166.023	-0.152823	0.612063	-0.249685	0.802831	0.885225
d286_0907	1	1032010	1036128	+	BPSL0995,hypothetical protein BPSL0995, 99.49% id, evalue: 0.0	3092184	BPSL0995	-	-	622.83	69.6875	346.259	3.15967	0.460926	6.85504	7.12902e-12	2.22082e-10
d286_0908	1	1036513	1037199	+	BPSL0996,hypothetical protein BPSL0996, 99.12% id, evalue: 1e-166	3092185	BPSL0996	-	-	88.6745	285.48	187.077	-1.68617	2.15849	-0.781178	0.434698	0.605426
d286_0909	1	1037196	1038209	+	BPSL0997,methyltransferase BPSL0997, 100% id, evalue: 0.0	3093682	BPSL0997	-	-	118.355	224.098	171.226	-0.92153	0.64725	-1.42376	0.154515	0.300643
d286_0910	1	1038558	1040711	-	BPSL0998,methionyl-tRNA synthetase metG, 99.86% id, evalue: 0.0	3091950	BPSL0998	-	-	454.413	645.259	549.836	-0.505543	0.471162	-1.07297	0.283285	0.459838
d286_0911	1	1041217	1041864	-	BPSL0999,OmpA family transmembrane protein BPSL0999, 100% id, evalue: 1e-150	3093683	BPSL0999	-	-	3236.06	5139.94	4188	-0.667548	0.348349	-1.91632	0.0553248	0.141401
d286_0912	1	1042245	1043333	+	BPSL1000,ATP-binding protein BPSL1000, 100% id, evalue: 0.0	3093990	BPSL1000	-	-	430.767	989.377	710.072	-1.19916	0.655605	-1.82908	0.0673872	0.163122
d286_0913	1	1043466	1044005	+	BPSL1001,membrane-attached superoxide dismutase BPSL1001, 100% id, evalue: 1e-125	3093991	BPSL1001	-	-	133.832	313.9	223.866	-1.22867	0.923306	-1.33073	0.183278	0.341295
d286_0914	1	1044109	1044678	+	BPSL1002,deoxycytidine triphosphate deaminase dcd, 100% id, evalue: 1e-140	3094702	BPSL1002	-	-	2.77108	285.865	144.318	-6.66856	1.56781	-4.25341	2.10538e-05	0.000190091
d286_0915	1	1044781	1047060	+	BPSL1003,ornithine decarboxylase BPSL1003, 100% id, evalue: 0.0	3093996	BPSL1003	-	-	355.31	432.561	393.936	-0.284365	0.523405	-0.543297	0.586925	0.728478
d286_0916	1	1047057	1047785	+	BPSL1004,hypothetical protein BPSL1004, 100% id, evalue: 2e-174	3093997	BPSL1004	-	-	183.895	56.4847	120.19	1.70214	0.757918	2.2458	0.0247166	0.075186
d286_0917	1	1047919	1048593	-	BPSL1005,hydrolase BPSL1005, 99.11% id, evalue: 2e-155	3091590	BPSL1005	-	-	270.865	109.83	190.347	1.30147	0.588669	2.21087	0.0270446	0.0809434
d286_0918	1	1048626	1049978	-	BPSL1006,argininosuccinate lyase argH, 100% id, evalue: 0.0	3092554	BPSL1006	-	-	194.076	403.307	298.692	-1.05546	0.419792	-2.51424	0.0119288	0.0419586
d286_0919	1	1050205	1052505	-	BPSL1007,fimbriae usher protein BPSL1007, 99.74% id, evalue: 0.0	3091591	BPSL1007	-	-	44.8296	42.6632	43.7464	0.0739271	0.652	0.113385	0.909725	0.949423
d286_0920	1	1053319	1054029	-	BPSL1008,exported fimbriae-related chaperone BPSL1008, 99.15% id, evalue: 1e-167	3091868	BPSL1008	-	-	0	166.43	83.2152	-7.32995	1.60374	-4.57054	4.86464e-06	5.09588e-05
d286_0921	1	1054037	1054531	-	BPSL1009,hypothetical protein BPSL1009, 100% id, evalue: 2e-109	3091869	BPSL1009	-	-	33.6632	328.434	181.049	-3.28442	0.643142	-5.10684	3.27594e-07	4.80095e-06
d286_0922	1	1054949	1055938	+	BPSL1010,lipoprotein BPSL1010, 100% id, evalue: 0.0	3092911	BPSL1010	-	-	88.6745	236.877	162.776	-1.41691	2.11267	-0.670672	0.502429	0.659633
d286_0923	1	1056111	1056926	-	BPSL1011,DNA-binding protein BPSL1011, 100% id, evalue: 0.0	3092912	BPSL1011	-	-	44.3372	38.8547	41.596	0.191887	1.93534	0.099149	0.92102	0.955715
d286_0924	1	1057109	1057864	+	BPSL1012,biotin biosyntehsis-like protein BPSL1012, 100% id, evalue: 2e-179	3091472	BPSL1012	-	-	246.992	14.2519	130.622	4.11526	1.07407	3.83145	0.000127393	0.000939265
d286_0925	1	1058233	1060947	-	BPSL1013,phosphoenolpyruvate carboxylase BPSL1013, 100% id, evalue: 0.0	3091473	BPSL1013	-	-	707.994	562.403	635.199	0.332191	0.383084	0.867148	0.385861	0.560516
d286_0926	1	1061329	1061508	+	BPSL1014,hypothetical protein BPSL1014, 100% id, evalue: 3e-35	3093060	BPSL1014	-	-	22.1686	80.7327	51.4506	-1.86092	1.64753	-1.12953	0.258676	0.432459
d286_0927	1	1061543	1062532	+	BPSL1015,porphobilinogen deaminase hemC, 100% id, evalue: 0.0	3092988	BPSL1015	-	-	19.4796	175.379	97.4293	-3.16844	2.10577	-1.50464	0.132416	0.270097
d286_0928	1	1062532	1064511	+	BPSL1016,bifunctional uroporphyrinogen-III synthetase/uroporphyrin-III C-methyltransferase BPSL1016, 100% id, evalue: 0.0	3093061	BPSL1016	-	-	659.838	345.449	502.644	0.933334	0.491947	1.89722	0.0577983	0.145928
d286_0929	1	1064516	1065706	+	BPSL1017,porphyrin biosynthesis-like protein BPSL1017, 100% id, evalue: 0.0	3091801	BPSL1017	-	-	550.763	197.559	374.161	1.47939	0.385642	3.83617	0.000124967	0.000927121
d286_0930	1	1065875	1067182	-	BPSL1018,permease transmembrane protein BPSL1018, 100% id, evalue: 0.0	3091802	BPSL1018	-	-	67.8188	63.9677	65.8932	0.081931	0.684171	0.119752	0.904679	0.946018
d286_0931	1	1067221	1067979	-	BPSL1019,3-ketoacyl-ACP reductase fabG, 99.60% id, evalue: 0.0	3092104	BPSL1019	-	-	14.2657	55.0212	34.6434	-1.95414	1.47231	-1.32726	0.184424	0.342593
d286_0932	1	1068068	1069507	-	BPSL1020,aldehyde dehydrogenase BPSL1020, 100% id, evalue: 0.0	3092105	BPSL1020	-	-	212.571	327.621	270.096	-0.623288	0.681913	-0.914027	0.360702	0.538429
d286_0933	1	1069668	1070195	+	BPSL1021,inorganic pyrophosphatase ppa, 100% id, evalue: 2e-127	3094000	BPSL1021	-	-	638.143	493.751	565.947	0.370109	0.351992	1.05147	0.293043	0.470122
d286_0934	1	1070254	1071108	-	BPSL1022,hypothetical protein BPSL1022, 87.32% id, evalue: 1e-128	3093404	BPSL1022	-	-	30.4819	95.2437	62.8628	-1.64123	1.77353	-0.925402	0.354757	0.53308
d286_0936	1	1072108	1073259	-	BPSL1025,hypothetical protein BPSL1025, 99.74% id, evalue: 0.0	3094827	BPSL1025	-	-	47.1083	114.79	80.9489	-1.28355	1.92834	-0.665623	0.505652	0.662432
d286_0937	1	1073407	1075107	+	BPSL1026,NAD synthetase nadE, 99.82% id, evalue: 0.0	3092495	BPSL1026	-	-	413.566	561.381	487.474	-0.440421	0.738431	-0.596429	0.550889	0.69874
d286_0938	1	1075168	1075506	+	BPSL1027,nitrogen regulatory protein P-II 2 glnB2, 100% id, evalue: 3e-75	3093736	BPSL1027	-	-	403.567	417.156	410.362	-0.048228	0.561475	-0.0858952	0.93155	0.960943
d286_2224	1	2583855	2585015	+	BPSL1028,transposase tnpA, 99.74% id, evalue: 0.0	3092420	BPSL1028	-	-	36.3522	946.073	491.213	-4.69846	0.760686	-6.17661	6.54945e-10	1.52821e-08
d286_3246	1	3710713	3710862	-	BPSL1028;tnpA transposase 1197036:1198256 reverse	3092420	BPSL1028	-	-	0	15.9424	7.97118	-3.94533	1.93036	-2.04383	0.0409704	0.112183
d286_5899	2	2974748	2975908	+	BPSL1028,transposase tnpA, 99.74% id, evalue: 0.0	3092420	BPSL1028	-	-	16.7906	584.396	300.593	-5.1167	0.824882	-6.20295	5.54157e-10	1.30843e-08
d286_0939	1	1075975	1076997	-	BPSL1029,exported outer membrane porin BPSL1029, 100% id, evalue: 0.0	3092496	BPSL1029	-	-	158.198	2173.07	1165.64	-3.77928	1.4573	-2.59333	0.00950507	0.0350242
d286_0940	1	1077958	1078725	-	BPSL1030,histidine transport ATP-binding protein hisP, 99.61% id, evalue: 0.0	3094486	BPSL1030	-	-	27.8749	98.3301	63.1025	-1.81356	0.898294	-2.01889	0.0434985	0.117537
d286_0941	1	1078760	1079473	-	BPSL1031,histidine transport system permease hisM, 100% id, evalue: 1e-173	3094354	BPSL1031	-	-	24.9397	75.5335	50.2366	-1.59572	1.74063	-0.916745	0.359276	0.537514
d286_0942	1	1079470	1080159	-	BPSL1032,histidine transport system permease hisQ, 100% id, evalue: 7e-164	3094529	BPSL1032	-	-	60.9637	78.2011	69.5824	-0.358319	2.03799	-0.17582	0.860436	0.920128
d286_0943	1	1080370	1081146	-	BPSL1033,histidine-binding periplasmic protein hisJ, 100% id, evalue: 0.0	3094022	BPSL1033	-	-	112.895	242.963	177.929	-1.10695	0.704174	-1.57199	0.115953	0.244826
d286_0944	1	1081541	1082239	+	BPSL1034,hypothetical protein BPSL1034, 99.57% id, evalue: 2e-166	3091914	BPSL1034	-	-	48.011	25.1968	36.6039	0.92703	0.705778	1.31349	0.189019	0.348409
d286_0945	1	1082586	1083284	-	BPSL1035,hypothetical protein BPSL1035, 99.14% id, evalue: 6e-169	3091915	BPSL1035	-	-	52.6505	103.307	77.9785	-0.971207	1.97549	-0.49163	0.622981	0.757054
d286_0946	1	1083373	1084098	+	BPSL1036,two-component system, response regulator BPSL1036, 100% id, evalue: 1e-172	3094647	BPSL1036	-	-	174.824	253.673	214.248	-0.536483	1.50667	-0.356072	0.721786	0.82796
d286_0947	1	1084082	1085395	+	BPSL1037,two-component system, sensor kinase BPSL1037, 99.77% id, evalue: 0.0	3094648	BPSL1037	-	-	349.869	380.368	365.118	-0.120904	1.26548	-0.0955401	0.923886	0.957383
d286_0948	1	1085437	1085682	-	BPSL1038,hypothetical protein BPSL1038, 100% id, evalue: 9e-56	3093799	BPSL1038	-	-	87.4625	234.437	160.95	-1.42295	0.988678	-1.43925	0.150081	0.294424
d286_0949	1	1085830	1085967	-	BPSL1038a;BPSL1038a BPSL1038a hypothetical protein 1208322:1208597 reverse	3093800	BPSL1038a	-	-	2.77108	70.4444	36.6077	-4.64806	1.66884	-2.7852	0.0053495	0.0222896
d286_0950	1	1086200	1087957	+	BPSL1039,ABC transporter membrane protein BPSL1039, 99.83% id, evalue: 0.0	3091509	BPSL1039	-	-	258.468	1130.94	694.705	-2.12921	0.430476	-4.94617	7.56887e-07	9.89775e-06
d286_0951	1	1088011	1089351	+	BPSL1040,ABC transporter ATP-binding protein BPSL1040, 100% id, evalue: 0.0	3091510	BPSL1040	-	-	233.919	1070.71	652.316	-2.19384	1.03356	-2.12262	0.0337857	0.0967398
d286_0952	1	1089519	1089680	-	BPSL1041,hypothetical protein BPSL1041, 98.11% id, evalue: 6e-30	3092993	BPSL1041	-	-	42.5509	59.4159	50.9834	-0.484631	0.98603	-0.491497	0.623075	0.757054
d286_0953	1	1089737	1090243	-	BPSL1042,lipoprotein BPSL1042, 100% id, evalue: 2e-117	3092994	BPSL1042	-	-	70.8361	67.8928	69.3644	0.0600092	1.03906	0.0577532	0.953945	0.975756
d286_0954	1	1090240	1090791	-	BPSL1043,lipoprotein BPSL1043, 100% id, evalue: 1e-130	3093837	BPSL1043	-	-	94.709	114.561	104.635	-0.272961	1.03864	-0.262806	0.7927	0.877996
d286_0955	1	1091425	1092828	+	BPSL1044,alpha,alpha-trehalose-phosphate synthase otsA, 99.79% id, evalue: 0.0	3092835	BPSL1044	-	-	664.97	1101.08	883.025	-0.727699	0.544712	-1.33593	0.181571	0.339731
d286_0956	1	1092821	1093423	+	BPSL1045,hypothetical protein BPSL1045, 99.50% id, evalue: 3e-141	3093838	BPSL1045	-	-	136.193	228.543	182.368	-0.745898	1.2681	-0.588203	0.556396	0.703388
d286_0957	1	1093596	1094207	-	BPSL1046,hypothetical protein BPSL1046, 98.52% id, evalue: 1e-141	3093344	BPSL1046	-	-	201.569	310.827	256.198	-0.624148	0.656816	-0.950264	0.341978	0.522004
d286_0958	1	1094620	1094823	+	BPSL1047,hypothetical protein BPSL1047, 100% id, evalue: 2e-41	3093345	BPSL1047	-	-	0	17.1405	8.57025	-4.0498	2.00973	-2.0151	0.0438942	0.118284
d286_0960	1	1096293	1097666	-	BPSL1048,sugar transport, integral membrane protein BPSL1048, 100% id, evalue: 0.0	3094165	BPSL1048	-	-	59.0953	80.7309	69.9131	-0.45064	0.557558	-0.80824	0.418952	0.590423
d286_0961	1	1097790	1098254	-	BPSL1049,hypothetical protein BPSL1049, 100% id, evalue: 3e-111	3094166	BPSL1049	-	-	277.783	575.522	426.653	-1.05035	0.445705	-2.3566	0.0184432	0.0598673
d286_0962	1	1098877	1099257	-	BPSL1050,hypothetical protein BPSL1050, 98.41% id, evalue: 5e-87	3091599	BPSL1050	-	-	11.0843	52.0882	31.5863	-2.22288	1.34283	-1.65537	0.0978495	0.216112
d286_0965	1	1100291	1100671	-	BPSL1053,lipoprotein BPSL1053, 97.41% id, evalue: 2e-40	3094633	BPSL1053	-	-	0	20.414	10.207	-4.30222	1.82059	-2.36309	0.0181232	0.0591478
d286_0966	1	1100862	1101383	+	BPSL1054,ecotin eco, 99.42% id, evalue: 1e-124	3094320	BPSL1054	-	-	339.978	79.7404	209.859	2.09245	0.403216	5.1894	2.10977e-07	3.26056e-06
d286_0967	1	1101481	1102617	-	BPSL1055,murein-DD-endopeptidase BPSL1055, 99.74% id, evalue: 0.0	3094634	BPSL1055	-	-	190.977	52.0666	121.522	1.87457	0.515276	3.63798	0.000274781	0.00184115
d286_0970	1	1103587	1104015	+	BPSL1057,hypothetical protein BPSL1057, 100% id, evalue: 7e-105	3093766	BPSL1057	-	-	52.6505	467.373	260.012	-3.14884	1.95002	-1.61477	0.106361	0.230042
d286_0974	1	1119187	1119471	+	BPSL1059,hypothetical protein BPSL1059, 100% id, evalue: 5e-65	3093171	BPSL1059	-	-	33.7453	1807.32	920.535	-5.74322	0.623446	-9.21206	3.19925e-20	2.47215e-18
d286_0975	1	1119482	1119784	+	BPSL1060,hypothetical protein BPSL1060, 97% id, evalue: 1e-68	3091573	BPSL1060	-	-	8.31323	948.002	478.158	-6.81883	1.14723	-5.94376	2.78564e-09	5.89842e-08
d286_0976	1	1119781	1119999	+	BPSL1061,hypothetical protein BPSL1061, 100% id, evalue: 7e-49	3091574	BPSL1061	-	-	31.3024	559.365	295.334	-4.1634	1.20536	-3.45409	0.000552159	0.00336958
d286_0977	1	1120513	1120779	+	BPSL1062,translation initiation factor IF-1 infA, 100% id, evalue: 3e-58	3092726	BPSL1062	-	-	45.6502	516.017	280.834	-3.50014	1.90277	-1.8395	0.0658416	0.160523
d286_0978	1	1121240	1122166	-	BPSL1064,dehydrogenase BPSL1064, 99.68% id, evalue: 0.0	3093528	BPSL1064	-	-	55.5857	294.468	175.027	-2.4031	1.21214	-1.98253	0.0474195	0.12571
d286_0979	1	1122187	1122435	-	BPSL1065;hypothetical protein 1230018:1231604 reverse	3093116	BPSL1065	-	-	0	0.683858	0.341929	0.597754	4.08936	0.146173	0.883785	NA
d286_0980	1	1122435	1123685	-	BPSL1065,hypothetical protein BPSL1065, 99.24% id, evalue: 0.0	3093116	BPSL1065	-	-	0	77.0889	38.5445	-6.21953	1.63901	-3.79468	0.000147833	0.00106878
d286_0981	1	1124218	1124457	-	BPSL1066,rubredoxin rubA, 100% id, evalue: 3e-40	3094654	BPSL1066	-	-	45.3219	58.7055	52.0137	-0.375956	0.898399	-0.418474	0.675601	0.79582
d286_0982	1	1124794	1125201	+	BPSL1067,hypothetical protein BPSL1067, 100% id, evalue: 2e-97	3093117	BPSL1067	-	-	342.256	1353.24	847.747	-1.98279	0.466785	-4.24776	2.15919e-05	0.000194066
d286_0983	1	1125369	1127315	+	BPSL1068,ABC transporter ATP-binding protein BPSL1068, 99.69% id, evalue: 0.0	3093263	BPSL1068	-	-	281.785	316.198	298.992	-0.166844	0.47365	-0.352252	0.724649	0.829659
d286_0984	1	1127521	1129503	+	BPSL1069,DNA topoisomerase IV subunit B parE, 100% id, evalue: 0.0	3093443	BPSL1069	-	-	389.22	195.915	292.567	0.98979	0.547239	1.8087	0.0704978	0.168602
d286_0985	1	1129562	1131880	+	BPSL1070,DNA topoisomerase IV subunit A parC, 100% id, evalue: 0.0	3093260	BPSL1070	-	-	303.708	209.014	256.361	0.538951	0.393974	1.36799	0.171316	0.324524
d286_0987	1	1132630	1133031	+	BPSL1071,hypothetical protein BPSL1071, 98.50% id, evalue: 3e-88	3093264	BPSL1071	-	-	8.31323	60.7784	34.5458	-2.85732	1.25482	-2.27709	0.022781	0.0705975
d286_0988	1	1133195	1134079	-	BPSL1072,LysR family transcriptional regulator BPSL1072, 100% id, evalue: 0.0	3093453	BPSL1072	-	-	79.3955	12.936	46.1657	2.61492	0.981797	2.6634	0.00773545	0.029771
d286_0989	1	1134185	1134640	+	BPSL1073,hypothetical protein BPSL1073, 99.34% id, evalue: 8e-104	3093454	BPSL1073	-	-	8.31323	19.6385	13.9759	-1.23087	1.6557	-0.74341	0.457233	0.624263
d286_0990	1	1134864	1135826	-	BPSL1074,LysR family transcriptional regulator BPSL1074, 99.38% id, evalue: 0.0	3091778	BPSL1074	-	-	8.31323	23.7329	16.0231	-1.50256	1.46958	-1.02244	0.306573	0.484802
d286_0992	1	1136042	1137355	+	BPSL1075,transport system integral membrane protein BPSL1075, 99.54% id, evalue: 0.0	3091779	BPSL1075	-	-	17.1188	16.7591	16.9389	0.0257711	1.64849	0.0156331	0.987527	0.994379
d286_0993	1	1137360	1138619	+	BPSL1076,allantoate amidohydrolase BPSL1076, 99.76% id, evalue: 0.0	3094800	BPSL1076	-	-	68.065	14.8019	41.4334	2.19812	1.01991	2.1552	0.0311461	0.0907538
d286_4402	2	1144432	1144941	+	BPSL1076;allantoate amidohydrolase 1245268:1246530 forward	3094800	BPSL1076	-	-	157.068	16.0381	86.5529	3.29481	0.679454	4.8492	1.2396e-06	1.50831e-05
d286_0994	1	1138979	1140004	+	BPSL1078,aminohydrolase BPSL1078, 99.71% id, evalue: 0.0	3094801	BPSL1078	-	-	130.916	28.6528	79.7844	2.19112	1.33125	1.64592	0.0997812	0.219117
d286_0995	1	1140328	1141536	-	BPSL1079,metal transport integral membrane protein BPSL1079, 99.75% id, evalue: 0.0	3093557	BPSL1079	-	-	727.802	242.788	485.295	1.5841	0.455504	3.47768	0.000505764	0.00312817
d286_0996	1	1141668	1143986	-	BPSL1080,hypothetical protein BPSL1080, 99.87% id, evalue: 0.0	3093558	BPSL1080	-	-	345.949	436.042	390.996	-0.334345	0.944724	-0.353908	0.723408	0.828861
d286_0997	1	1144248	1145147	-	BPSL1081,phenazine biosynthesis-like protein BPSL1081, 100% id, evalue: 0.0	3094040	BPSL1081	-	-	1472.76	218.577	845.669	2.75209	0.552878	4.97775	6.43282e-07	8.60119e-06
d286_0998	1	1145152	1145619	-	BPSL1082,hypothetical protein BPSL1082, 100% id, evalue: 1e-110	3094041	BPSL1082	-	-	659.819	248.314	454.067	1.40985	0.503364	2.80086	0.00509659	0.0213855
d286_0999	1	1145675	1146856	-	BPSL1083,aminotransferase BPSL1083, 99.49% id, evalue: 0.0	3093516	BPSL1083	-	-	1004.93	480.68	742.804	1.06395	0.516159	2.06128	0.0392763	0.108493
d286_1000	1	1146917	1147825	-	BPSL1084,hypothetical protein BPSL1084, 100% id, evalue: 0.0	3093517	BPSL1084	-	-	178.763	12.9447	95.8538	3.78695	1.01153	3.74377	0.000181278	0.00129329
d286_1001	1	1147926	1148609	-	BPSL1085,hypothetical protein BPSL1085, 99.12% id, evalue: 4e-159	3094532	BPSL1085	-	-	97.2339	30.5055	63.8697	1.67363	1.30988	1.2777	0.201354	0.363048
d286_1002	1	1148760	1150214	+	BPSL1086,GntR family transcriptional regulator BPSL1086, 100% id, evalue: 0.0	3094533	BPSL1086	-	-	316.906	153.438	235.172	1.04704	0.486951	2.15019	0.0315401	0.0916774
d286_1003	1	1150365	1152248	+	BPSL1087,heat shock protein 90 htpG, 100% id, evalue: 0.0	3091971	BPSL1087	-	-	5963.47	442.196	3202.83	3.7534	0.70738	5.30606	1.12018e-07	1.81116e-06
d286_1004	1	1152248	1152850	+	BPSL1088,hypothetical protein BPSL1088, 100% id, evalue: 5e-138	3091588	BPSL1088	-	-	881.278	50.0783	465.678	4.13686	0.454943	9.09315	9.62099e-20	6.89697e-18
d286_5741	2	2812776	2813093	+	BPSL1088;hypothetical protein 1260147:1260740 forward	3091588	BPSL1088	-	-	0	4.86218	2.43109	-2.23239	2.32485	-0.960231	0.336939	0.516242
d286_1005	1	1152850	1153326	+	BPSL1089,hypothetical protein BPSL1089, 100% id, evalue: 7e-115	3091589	BPSL1089	-	-	216.144	20.7545	118.449	3.38073	2.35207	1.43734	0.15062	0.29509
d286_1007	1	1153577	1154506	+	BPSL1091,hypothetical protein BPSL1091, 98.71% id, evalue: 0.0	3093821	BPSL1091	-	-	22.5789	111.872	67.2255	-2.31241	0.754928	-3.06308	0.00219072	0.0107106
d286_1008	1	1154697	1154936	+	BPSL1092,hypothetical protein BPSL1092, 100% id, evalue: 1e-54	3093822	BPSL1092	-	-	0	23.3337	11.6668	-4.49516	1.78023	-2.52505	0.0115683	0.04102
d286_1009	1	1154933	1156483	+	BPSL1093,hypothetical protein BPSL1093, 99.61% id, evalue: 0.0	3093487	BPSL1093	-	-	8.31323	39.6477	23.9805	-2.24091	1.26224	-1.77534	0.0758415	0.178292
d286_1010	1	1156611	1157045	-	BPSL1094,hypothetical protein BPSL1094, 98.61% id, evalue: 1e-105	3093488	BPSL1094	-	-	274.438	248.415	261.426	0.144354	0.583223	0.247511	0.804513	0.886454
d286_1011	1	1157408	1158361	-	BPSL1095,transaldolase B talB, 99.68% id, evalue: 0.0	3094101	BPSL1095	-	-	482.616	449.157	465.886	0.10399	0.432775	0.240288	0.810107	0.890639
d286_1012	1	1158763	1159980	-	BPSL1096,transport related membrane protein BPSL1096, 100% id, evalue: 0.0	3092612	BPSL1096	-	-	16.6265	48.3865	32.5065	-1.536	1.57235	-0.976881	0.328628	0.506827
d286_1013	1	1160073	1161248	-	BPSL1097,hypothetical protein BPSL1097, 100% id, evalue: 0.0	3092613	BPSL1097	-	-	264.666	253.12	258.893	0.0639275	0.42669	0.149822	0.880905	0.932167
d286_1014	1	1161461	1162303	-	BPSL1098,hypothetical protein BPSL1098, 99.64% id, evalue: 0.0	3091862	BPSL1098	-	-	179.318	644.209	411.764	-1.8441	0.586854	-3.14235	0.00167599	0.00858887
d286_1015	1	1162537	1162896	+	BPSL1099,cytochrome C -like protein BPSL1099, 100% id, evalue: 7e-84	3091863	BPSL1099	-	-	42.797	587.459	315.128	-3.78045	1.87883	-2.01213	0.0442066	0.118964
d286_1016	1	1162937	1163305	+	BPSL1100,cytochrome C -like protein BPSL1100, 100% id, evalue: 6e-87	3094148	BPSL1100	-	-	78.9031	348.887	213.895	-2.14592	0.537131	-3.99516	6.46515e-05	0.000524798
d286_1017	1	1163794	1164345	-	BPSL1101,hypothetical protein BPSL1101, 98.36% id, evalue: 5e-133	3094149	BPSL1101	-	-	65.376	113.797	89.5863	-0.801645	1.14499	-0.700132	0.483845	0.644191
d286_1018	1	1164822	1165892	+	BPSL1102,hypothetical protein BPSL1102, 99.44% id, evalue: 0.0	3091536	BPSL1102	-	-	102.056	52.8151	77.4358	0.948737	0.916318	1.03538	0.300492	0.477876
d286_1019	1	1166025	1166669	-	BPSL1103,endonuclease III nth, 100% id, evalue: 5e-160	3093395	BPSL1103	-	-	36.3522	125.178	80.7652	-1.78067	0.766449	-2.32328	0.0201644	0.0644004
d286_1020	1	1166674	1167546	-	BPSL1104,ferredoxin BPSL1104, 99.31% id, evalue: 0.0	3091537	BPSL1104	-	-	220.474	245.247	232.86	-0.152844	0.840195	-0.181915	0.85565	0.918319
d286_1021	1	1167945	1168436	+	BPSL1105,TetR family regulatory protein BPSL1105, 100% id, evalue: 1e-117	3093813	BPSL1105	-	-	352.703	904.135	628.419	-1.35861	0.549404	-2.47287	0.0134032	0.0463388
d286_1022	1	1168579	1170045	-	BPSL1106,depolymerase/histone-like protein BPSL1106, 99.39% id, evalue: 0.0	3093814	BPSL1106	-	-	462.644	3893.54	2178.09	-3.07269	0.474535	-6.47516	9.47126e-11	2.48255e-09
d286_1023	1	1170265	1172097	-	BPSL1107,hypothetical protein BPSL1107, 100% id, evalue: 0.0	3091503	BPSL1107	-	-	491.768	513.905	502.837	-0.0639109	0.664867	-0.0961259	0.923421	0.957383
d286_1024	1	1172334	1173509	+	BPSL1108,hypothetical protein BPSL1108, 99.49% id, evalue: 0.0	3091504	BPSL1108	-	-	318.548	457.238	387.893	-0.522001	0.506695	-1.03021	0.302912	0.480877
d286_1026	1	1173812	1175287	-	BPSL1109;hypothetical protein 1281716:1287241 reverse	3093823	BPSL1109	-	-	95.0372	127.581	111.309	-0.423004	0.7183	-0.588896	0.555931	0.703037
d286_1028	1	1176892	1179330	-	BPSL1109;hypothetical protein 1281716:1287241 reverse	3093823	BPSL1109	-	-	145.737	157.915	151.826	-0.114616	0.567872	-0.201835	0.840046	0.910101
d286_1029	1	1179502	1180050	-	BPSL1110,lipoprotein BPSL1110, 100% id, evalue: 2e-125	3093824	BPSL1110	-	-	8.31323	132.067	70.19	-3.97619	1.20612	-3.29668	0.000978338	0.00545048
d286_1031	1	1180783	1181997	+	BPSL1111,phosphoribosylglycinamide formyltransferase 2 purT, 100% id, evalue: 0.0	3092966	BPSL1111	-	-	239.152	251.764	245.458	-0.0743225	0.419644	-0.177109	0.859423	0.919668
d286_1032	1	1182031	1182330	+	BPSL1112,lipoprotein BPSL1112, 98.63% id, evalue: 4e-46	3092291	BPSL1112	-	-	13.8554	42.2356	28.0455	-1.60111	1.47905	-1.08252	0.279021	0.455091
d286_1033	1	1182371	1182775	+	BPSL1113,hypothetical protein BPSL1113, 100% id, evalue: 9e-90	3092292	BPSL1113	-	-	19.3975	56.0956	37.7466	-1.52757	1.60676	-0.950714	0.34175	0.521788
d286_1035	1	1183410	1184858	+	BPSL1114,ATP-dependent RNA helicase 2 rhlE2, 100% id, evalue: 0.0	3092874	BPSL1114	-	-	421.488	367.614	394.551	0.197266	0.478094	0.412609	0.679893	0.799688
d286_1036	1	1185350	1186243	-	BPSL1115,glutamyl-Q tRNA(Asp) synthetase BPSL1115, 99.66% id, evalue: 0.0	3092536	BPSL1115	-	-	39.9439	57.9748	48.9594	-0.539069	1.89992	-0.283732	0.776616	0.866629
d286_1037	1	1186287	1187186	-	BPSL1116,rhodanese superfamily protein BPSL1116, 99.00% id, evalue: 0.0	3092537	BPSL1116	-	-	117.944	195.896	156.92	-0.731593	0.511457	-1.43041	0.1526	0.297988
d286_1038	1	1187807	1191331	+	BPSL1117,DNA polymerase III subunit alpha dnaE, 100% id, evalue: 0.0	3093623	BPSL1117	-	-	890.822	798.82	844.821	0.157323	0.349158	0.450577	0.652294	0.778566
d286_1039	1	1191437	1193161	+	BPSL1118,ABC transporter ATP-binding protein BPSL1118, 99.83% id, evalue: 0.0	3091747	BPSL1118	-	-	119.813	114.115	116.964	0.0715794	0.977901	0.073197	0.941649	0.968172
d286_1040	1	1193215	1194297	+	BPSL1119,LPS biosynthesis-like protein BPSL1119, 99.72% id, evalue: 0.0	3091748	BPSL1119	-	-	80.3613	53.35	66.8556	0.5917	2.10396	0.281232	0.778533	0.867791
d286_1041	1	1194645	1195724	+	BPSL1120,transferase BPSL1120, 99.72% id, evalue: 0.0	3092407	BPSL1120	-	-	179.318	308.955	244.137	-0.78404	0.571917	-1.3709	0.170407	0.323384
d286_1042	1	1195721	1197019	+	BPSL1121,hypothetical protein BPSL1121, 99.77% id, evalue: 0.0	3092408	BPSL1121	-	-	53.4711	40.7752	47.1231	0.390377	0.583503	0.669022	0.503481	0.660577
d286_1043	1	1197016	1198278	+	BPSL1122,glycosyl transferase BPSL1122, 99.52% id, evalue: 0.0	3094541	BPSL1122	-	-	33.7453	30.3817	32.0635	0.151423	0.666541	0.227177	0.820286	0.898344
d286_1044	1	1198425	1199537	+	BPSL1123,LPS core biosynthesis-like protein BPSL1123, 100% id, evalue: 0.0	3094542	BPSL1123	-	-	74.9832	91.0217	83.0024	-0.278201	1.3446	-0.206902	0.836086	0.907849
d286_1045	1	1199804	1200568	-	BPSL1124,LPS biosynthesis-like protein BPSL1124, 99.61% id, evalue: 0.0	3093371	BPSL1124	-	-	24.9397	90.2522	57.5959	-1.85234	1.69253	-1.09442	0.273771	0.449735
d286_1046	1	1201026	1201406	+	BPSL1125,hypothetical protein BPSL1125, 100% id, evalue: 3e-86	3093885	BPSL1125	-	-	1738.03	559.799	1148.91	1.6346	0.392238	4.16736	3.08146e-05	0.00026727
d286_1047	1	1201687	1202244	-	BPSL1126,hypothetical protein BPSL1126, 100% id, evalue: 2e-132	3093886	BPSL1126	-	-	164.743	43.9732	104.358	1.90489	1.11397	1.71001	0.0872648	0.198332
d286_1048	1	1202575	1202859	-	BPSL1127;ABC transporter permease 1310507:1311775 reverse	3093795	BPSL1127	-	-	51.1923	21.5241	36.3582	1.24737	1.23683	1.00852	0.313203	0.491704
d286_1049	1	1202847	1203848	-	BPSL1127;ABC transporter permease 1310507:1311775 reverse	3093795	BPSL1127	-	-	17.1188	38.2223	27.6705	-1.16364	1.60898	-0.723212	0.469549	0.633349
d286_1050	1	1203845	1204840	-	BPSL1128,lipoprotein BPSL1128, 99.39% id, evalue: 0.0	3093796	BPSL1128	-	-	70.5899	51.5372	61.0636	0.451646	0.640892	0.704714	0.480988	0.641965
d286_1051	1	1205515	1205967	-	BPSL1129,hypothetical protein BPSL1129, 100% id, evalue: 3e-109	3091501	BPSL1129	-	-	0	4.64996	2.32498	-2.16828	2.34113	-0.926169	0.354358	0.532836
d286_1052	1	1206456	1207349	-	BPSL1130,sigma factor BPSL1130, 100% id, evalue: 0.0	3091502	BPSL1130	-	-	30.4819	31.5505	31.0162	-0.0473923	1.81491	-0.0261127	0.979167	0.989495
d286_1054	1	1208097	1208390	-	BPSL1132,hypothetical protein BPSL1132, 100% id, evalue: 3e-67	3094623	BPSL1132	-	-	22.1686	60.8945	41.5316	-1.45409	1.65832	-0.876842	0.380572	0.55541
d286_1055	1	1209114	1209440	+	BPSL1133,hypothetical protein BPSL1133, 98.15% id, evalue: 2e-66	3093356	BPSL1133	-	-	0	5.33521	2.66761	-2.36546	2.46511	-0.959576	0.337268	0.516273
d286_1056	1	1210634	1211305	+	BPSL1134,hypothetical protein BPSL1134, 98.65% id, evalue: 1e-151	3093357	BPSL1134	-	-	168.07	1496.02	832.043	-3.15301	0.593754	-5.31031	1.09441e-07	1.77432e-06
d286_1057	1	1211367	1212764	+	BPSL1135,hypothetical protein BPSL1135, 99.78% id, evalue: 0.0	3092970	BPSL1135	-	-	78.4928	2745.41	1411.95	-5.12687	0.597152	-8.58554	9.04142e-18	5.32638e-16
d286_1058	1	1212792	1214180	-	BPSL1136,hypothetical protein BPSL1136, 100% id, evalue: 0.0	3092971	BPSL1136	-	-	0	903.249	451.624	-9.77017	1.65529	-5.90238	3.58284e-09	7.40205e-08
d286_1059	1	1214498	1215964	-	BPSL1158,ribonuclease G cafA, 100% id, evalue: 0.0	3091771	BPSL1158	-	-	257.155	307.033	282.094	-0.255055	0.715848	-0.356298	0.721617	0.827926
d286_1060	1	1215973	1216602	-	BPSL1159,Maf-like protein maf, 100% id, evalue: 2e-144	3093041	BPSL1159	-	-	5.54216	21.5296	13.5359	-1.94298	1.43641	-1.35266	0.176163	0.331384
d286_1061	1	1216655	1217125	-	BPSL1160,rRNA large subunit methyltransferase BPSL1160, 100% id, evalue: 5e-112	3093042	BPSL1160	-	-	39.2874	15.9382	27.6128	1.30152	0.699698	1.86011	0.0628699	0.155541
d286_1062	1	1217182	1217646	-	BPSL1161,hypothetical protein BPSL1161, 100% id, evalue: 2e-110	3093049	BPSL1161	-	-	38.7951	29.8716	34.3333	0.37887	1.91005	0.198356	0.842766	0.911886
d286_1063	1	1217651	1218403	-	BPSL1162,nicotinic acid mononucleotide adenylyltransferase BPSL1162, 100% id, evalue: 2e-178	3093050	BPSL1162	-	-	62.769	37.2776	50.0233	0.750898	2.05747	0.364961	0.715141	0.823353
d286_1064	1	1218400	1219323	-	BPSL1163,coproporphyrinogen III oxidase hemF, 100% id, evalue: 0.0	3092344	BPSL1163	-	-	156.739	111.624	134.182	0.49096	0.635397	0.772683	0.43971	0.610139
d286_1065	1	1219454	1220731	-	BPSL1164,phosphoribosylamine--glycine ligase purD, 100% id, evalue: 0.0	3094818	BPSL1164	-	-	662.035	325.906	493.97	1.02218	0.603416	1.69398	0.0902686	0.203755
d286_1066	1	1220842	1221570	-	BPSL1165,hypothetical protein BPSL1165, 100% id, evalue: 3e-178	3093513	BPSL1165	-	-	523.772	468.496	496.134	0.161195	0.588289	0.274006	0.78408	0.872203
d286_1067	1	1222052	1222702	-	BPSL1166,uracil phosphoribosyltransferase upp, 100% id, evalue: 3e-156	3091557	BPSL1166	-	-	250.319	187.524	218.921	0.416417	0.425882	0.977777	0.328185	0.506668
d286_1068	1	1222960	1223739	+	BPSL1167,dehydrogenase BPSL1167, 99.61% id, evalue: 0.0	3093514	BPSL1167	-	-	80.6895	171.016	125.853	-1.08202	1.10868	-0.975953	0.329088	0.507273
d286_1069	1	1223978	1224370	+	BPSL1168,methylglyoxal synthase mgsA, 100% id, evalue: 3e-88	3091721	BPSL1168	-	-	96.9877	157.404	127.196	-0.698028	2.14111	-0.326012	0.744416	0.844475
d286_1070	1	1225344	1226318	+	BPSL1169,quinone oxidoreductase qor, 100% id, evalue: 0.0	3092044	BPSL1169	-	-	417.404	689.022	553.213	-0.722683	0.56008	-1.29032	0.196939	0.35758
d286_1072	1	1226872	1228680	+	BPSL1171,potassium-transporting ATPase subunit A kdpA, 99.67% id, evalue: 0.0	3091706	BPSL1171	-	-	211.523	1716.59	964.057	-3.02078	1.41819	-2.13002	0.0331699	0.0956206
d286_1073	1	1228776	1230836	+	BPSL1172,potassium-transporting ATPase subunit B kdpB, 100% id, evalue: 0.0	3092345	BPSL1172	-	-	52.6505	1428.9	740.775	-4.76142	2.32941	-2.04405	0.0409488	0.112183
d286_1074	1	1230849	1231430	+	BPSL1173,potassium-transporting ATPase subunit C kdpC, 100% id, evalue: 1e-136	3092346	BPSL1173	-	-	11.4125	406.967	209.19	-5.16101	2.00285	-2.57684	0.00997093	0.0361913
d286_1075	1	1231715	1234696	+	BPSL1174,two-component system, sensor kinase KdpD kdpD, 100% id, evalue: 0.0	3094181	BPSL1174	-	-	130.241	590.254	360.248	-2.17976	2.25368	-0.967201	0.333444	0.512526
d286_1076	1	1234683	1235387	+	BPSL1175,two-component system, regulatory protein KdpE kdpE, 100% id, evalue: 8e-166	3094182	BPSL1175	-	-	89.413	204.747	147.08	-1.19367	0.78826	-1.51432	0.129945	0.266796
d286_1078	1	1235806	1236072	+	BPSL1176,hypothetical protein BPSL1176, 100% id, evalue: 1e-61	3093536	BPSL1176	-	-	86.3137	202.096	144.205	-1.22572	1.06187	-1.1543	0.248377	0.421452
d286_1079	1	1236288	1236608	+	BPSL1177,chaperone sugE, 100% id, evalue: 2e-65	3092893	BPSL1177	-	-	30.4819	67.0226	48.7522	-1.13428	1.78688	-0.634783	0.52557	0.677898
d286_1080	1	1236800	1237417	+	BPSL1178,hypothetical protein BPSL1178, 100% id, evalue: 6e-140	3094526	BPSL1178	-	-	187.221	638.091	412.656	-1.76804	0.73265	-2.41321	0.0158129	0.052874
d286_1081	1	1237414	1240056	+	BPSL1179,hypothetical protein BPSL1179, 99.55% id, evalue: 0.0	3094527	BPSL1179	-	-	194.323	462.172	328.247	-1.25051	0.47026	-2.65918	0.00783307	0.0300301
d286_1082	1	1240156	1240566	+	BPSL1180,globin BPSL1180, 100% id, evalue: 1e-97	3093896	BPSL1180	-	-	45.2399	56.3872	50.8135	-0.320069	0.806494	-0.396864	0.691468	0.808138
d286_1083	1	1240677	1241408	+	BPSL1181,alanyl-tRNA synthetase BPSL1181, 98.77% id, evalue: 3e-173	3093897	BPSL1181	-	-	298.33	92.5397	195.435	1.68814	0.452665	3.72933	0.000191992	0.00136063
d286_1084	1	1241405	1242046	+	BPSL1182,hypothetical protein BPSL1182, 98.59% id, evalue: 3e-148	3094687	BPSL1182	-	-	228.131	70.7636	149.447	1.68933	1.1425	1.47862	0.139241	0.279044
d286_1085	1	1242389	1243783	+	BPSL1183,amidase BPSL1183, 100% id, evalue: 0.0	3094688	BPSL1183	-	-	328.811	149.099	238.955	1.1412	0.392978	2.90396	0.0036847	0.0164207
d286_1086	1	1244049	1245356	+	BPSL1184,sugar-related transport, membrane protein BPSL1184, 99.77% id, evalue: 0.0	3092922	BPSL1184	-	-	36.5984	55.0303	45.8144	-0.589758	0.650938	-0.906013	0.364929	0.541644
d286_1087	1	1245667	1247484	-	BPSL1185,hypothetical protein BPSL1185, 99.83% id, evalue: 0.0	3092923	BPSL1185	-	-	132.784	59.8879	96.3362	1.14745	0.650989	1.76263	0.0779633	0.181701
d286_1088	1	1248124	1248882	-	BPSL1186,glucose-1-dehydrogenase BPSL1186, 100% id, evalue: 9e-178	3093594	BPSL1186	-	-	49.8794	40.6336	45.2565	0.297041	1.97284	0.150565	0.880319	0.93201
d286_1089	1	1249300	1249887	-	BPSL1187,decarboxylase BPSL1187, 98.46% id, evalue: 3e-143	3093595	BPSL1187	-	-	77.8363	386.919	232.378	-2.31187	1.19832	-1.92927	0.0536977	0.138252
d286_1090	1	1249884	1250558	-	BPSL1188,TetR family transcriptional regulator BPSL1188, 100% id, evalue: 1e-169	3092213	BPSL1188	-	-	404.268	1313.76	859.015	-1.69992	0.931019	-1.82587	0.06787	0.163691
d286_1091	1	1250840	1251310	-	BPSL1189,kinase BPSL1189, 98.72% id, evalue: 2e-109	3092214	BPSL1189	-	-	8.55941	75.1485	41.854	-3.14429	1.45714	-2.15785	0.0309399	0.0903299
d286_1092	1	1251394	1252428	-	BPSL1190,glycosyltransferase BPSL1190, 100% id, evalue: 0.0	3093908	BPSL1190	-	-	171.58	321.099	246.339	-0.904059	0.920336	-0.982314	0.325945	0.503948
d286_1093	1	1252450	1253388	-	BPSL1191,hypothetical protein BPSL1191, 100% id, evalue: 0.0	3093909	BPSL1191	-	-	0	270.157	135.078	-8.02873	2.80939	-2.85782	0.00426566	0.018499
d286_1094	1	1253479	1253988	-	BPSL1192,hypothetical protein BPSL1192, 98.06% id, evalue: 4e-103	3093309	BPSL1192	-	-	8.31323	20.5643	14.4388	-1.29504	1.38813	-0.932936	0.350853	0.529438
d286_1095	1	1253995	1254711	-	BPSL1193,hypothetical protein BPSL1193, 99.58% id, evalue: 2e-166	3093310	BPSL1193	-	-	50.6179	106.912	78.7649	-1.07864	0.593154	-1.81849	0.0689895	0.165758
d286_1096	1	1254781	1255203	-	BPSL1194,hypothetical protein BPSL1194, 99.29% id, evalue: 2e-92	3093317	BPSL1194	-	-	16.6265	103.536	60.0812	-2.63333	1.58649	-1.65985	0.096945	0.214592
d286_1097	1	1255200	1255760	-	BPSL1195,RNA polymerase factor sigma-70 BPSL1195, 99.46% id, evalue: 3e-135	3093318	BPSL1195	-	-	28.2852	184.009	106.147	-2.70549	0.836712	-3.23348	0.00122292	0.00660289
d286_1098	1	1256237	1257919	+	BPSL1196,acetolactate synthase 3 catalytic subunit ilvI, 100% id, evalue: 0.0	3093947	BPSL1196	-	-	604.051	1015.8	809.927	-0.749607	0.711805	-1.05311	0.292292	0.46953
d286_1099	1	1258031	1258522	+	BPSL1197,acetolactate synthase 3 regulatory subunit ilvH, 100% id, evalue: 5e-113	3094328	BPSL1197	-	-	61.374	194.235	127.804	-1.65953	0.855404	-1.94005	0.0523731	0.135428
d286_1100	1	1258605	1259621	+	BPSL1198,ketol-acid reductoisomerase ilvC, 100% id, evalue: 0.0	3092052	BPSL1198	-	-	750.672	538.916	644.794	0.478278	0.927853	0.515468	0.606226	0.743919
d286_1101	1	1259743	1260393	+	BPSL1199,phosphatidylserine decarboxylase BPSL1199, 100% id, evalue: 9e-158	3093663	BPSL1199	-	-	85.9034	356.293	221.098	-2.05161	2.09637	-0.978646	0.327755	0.506399
d286_1102	1	1260410	1261282	+	BPSL1200,phosphatidyltransferase BPSL1200, 100% id, evalue: 0.0	3093664	BPSL1200	-	-	281.867	337.513	309.69	-0.260565	0.486806	-0.535255	0.592474	0.732843
d286_1103	1	1261636	1263183	+	BPSL1201,2-isopropylmalate synthase leuA, 100% id, evalue: 0.0	3091966	BPSL1201	-	-	221.213	1064.89	643.052	-2.2665	0.634797	-3.57043	0.000356392	0.00229246
d286_1104	1	1263318	1264865	-	BPSL1202,transport-related membrane protein BPSL1202, 100% id, evalue: 0.0	3093654	BPSL1202	-	-	606.866	112.783	359.825	2.42798	2.56059	0.94821	0.343022	0.52237
d286_1105	1	1264922	1265557	-	BPSL1203,carbonic anhydrase BPSL1203, 100% id, evalue: 8e-153	3093655	BPSL1203	-	-	128.536	42.3135	85.4249	1.60466	0.822838	1.95015	0.0511583	0.133155
d286_1106	1	1266001	1266513	-	BPSL1204,lipoprotein BPSL1204, 100% id, evalue: 2e-123	3092299	BPSL1204	-	-	30.4819	502.453	266.467	-4.04045	1.7424	-2.3189	0.0204006	0.0649806
d286_1108	1	1266943	1268157	+	BPSL1205,amino acid transport system, exported protein BPSL1205, 99.75% id, evalue: 0.0	3092300	BPSL1205	-	-	22.1686	84.5942	53.3814	-1.92835	1.64947	-1.16907	0.242375	0.414462
d286_1109	1	1268263	1268532	+	BPSL1206,30S ribosomal protein S15 rpsO, 100% id, evalue: 7e-60	3093559	BPSL1206	-	-	524.428	1424.63	974.53	-1.44145	0.514247	-2.80304	0.00506238	0.021257
d286_1110	1	1268836	1270977	+	BPSL1207,polynucleotide phosphorylase pnp, 100% id, evalue: 0.0	3092633	BPSL1207	-	-	1242.03	1124.14	1183.09	0.14399	0.516072	0.279011	0.780236	0.869527
d286_1111	1	1271093	1272112	+	BPSL1208,oxidoreductase BPSL1208, 100% id, evalue: 0.0	3091522	BPSL1208	-	-	113.614	224.789	169.201	-0.98397	2.19258	-0.448772	0.653596	0.779494
d286_1112	1	1272172	1272972	+	BPSL1209,triosephosphate isomerase tpiA, 99.20% id, evalue: 1e-178	3092857	BPSL1209	-	-	419.683	499.229	459.456	-0.249995	0.656746	-0.380657	0.703458	0.815107
d286_1113	1	1273051	1273428	+	BPSL1210,preprotein translocase subunit SecG secG, 100% id, evalue: 1e-79	3093077	BPSL1210	-	-	162.774	157.731	160.253	0.0462336	0.510325	0.0905965	0.927813	0.958375
d286_1114	1	1273819	1274136	+	BPSL1211,NADH dehydrogenase subunit A nuoA, 100% id, evalue: 2e-71	3094307	BPSL1211	-	-	199.783	441.182	320.482	-1.14329	0.420468	-2.71908	0.00654637	0.0261767
d286_1115	1	1274289	1274678	+	BPSL1212,NADH dehydrogenase subunit B nuoB, 100% id, evalue: 5e-93	3094308	BPSL1212	-	-	168.48	261.73	215.105	-0.634936	0.515523	-1.23163	0.218086	0.38551
d286_1116	1	1274699	1275301	+	BPSL1213,NADH dehydrogenase subunit C nuoC, 100% id, evalue: 1e-146	3092227	BPSL1213	-	-	175.973	260.921	218.447	-0.567326	0.78244	-0.725073	0.468407	0.632666
d286_1117	1	1275312	1276565	+	BPSL1214,NADH dehydrogenase subunit D nuoD, 100% id, evalue: 0.0	3094788	BPSL1214	-	-	651.999	700.371	676.185	-0.10316	0.354364	-0.291113	0.770965	0.863075
d286_1118	1	1276734	1277219	+	BPSL1215,NADH dehydrogenase subunit E BPSL1215, 100% id, evalue: 8e-119	3091523	BPSL1215	-	-	198.798	211.583	205.19	-0.0889785	0.58699	-0.151584	0.879515	0.931376
d286_1119	1	1277216	1278526	+	BPSL1216,NADH dehydrogenase I chain F nuoF, 100% id, evalue: 0.0	3094789	BPSL1216	-	-	658.589	425.703	542.146	0.629786	0.522718	1.20483	0.22827	0.396904
d286_1120	1	1278660	1280939	+	BPSL1217,NADH dehydrogenase subunit G BPSL1217, 99.87% id, evalue: 0.0	3091552	BPSL1217	-	-	1207.48	550.147	878.815	1.13428	0.409776	2.76804	0.00563947	0.0232697
d286_1121	1	1280940	1282004	+	BPSL1218,NADH dehydrogenase subunit H nuoH, 100% id, evalue: 0.0	3091497	BPSL1218	-	-	239.234	197.717	218.476	0.275005	0.567961	0.484197	0.628246	0.760865
d286_1122	1	1282020	1282508	+	BPSL1219,NADH dehydrogenase subunit I BPSL1219, 100% id, evalue: 1e-117	3091553	BPSL1219	-	-	102.94	142.472	122.706	-0.467534	1.13842	-0.410685	0.681304	0.800663
d286_1123	1	1282618	1283274	+	BPSL1220,NADH dehydrogenase subunit J nuoJ, 100% id, evalue: 4e-154	3091498	BPSL1220	-	-	249.416	144.055	196.735	0.792673	0.668423	1.18589	0.235668	0.406559
d286_1124	1	1283302	1283598	+	BPSL1221,NADH dehydrogenase subunit K nuoK, 100% id, evalue: 1e-62	3092686	BPSL1221	-	-	81.8383	94.8098	88.324	-0.213279	0.701844	-0.303883	0.761217	0.856837
d286_1125	1	1283616	1285655	+	BPSL1222,NADH dehydrogenase subunit L nuoL, 99.85% id, evalue: 0.0	3091592	BPSL1222	-	-	348.083	427.505	387.794	-0.296588	2.46273	-0.120431	0.904142	0.946018
d286_1126	1	1285671	1287161	+	BPSL1223,NADH dehydrogenase subunit M nuoM, 100% id, evalue: 0.0	3091593	BPSL1223	-	-	507.574	261	384.287	0.9595	0.648458	1.47966	0.138963	0.278874
d286_1127	1	1287231	1288658	+	BPSL1224,NADH dehydrogenase subunit N nuoN, 100% id, evalue: 0.0	3093346	BPSL1224	-	-	91.3004	233.671	162.486	-1.35631	2.16972	-0.625108	0.5319	0.683066
d286_1128	1	1288658	1288963	+	BPSL1225,hypothetical protein BPSL1225, 100% id, evalue: 1e-67	3092106	BPSL1225	-	-	113.86	92.8131	103.337	0.295876	1.36395	0.216926	0.828266	0.902928
d286_1129	1	1289000	1289590	+	BPSL1226,hypothetical protein BPSL1226, 99.49% id, evalue: 1e-143	3092107	BPSL1226	-	-	158.873	190.643	174.758	-0.263835	1.00802	-0.261736	0.793525	0.878741
d286_1130	1	1289742	1290164	+	BPSL1227,hypothetical protein BPSL1227, 100% id, evalue: 8e-100	3092015	BPSL1227	-	-	203.128	379.011	291.069	-0.900728	0.539973	-1.6681	0.0952962	0.211893
d286_1131	1	1290225	1291421	+	BPSL1228,acyl-CoA dehydrogenase BPSL1228, 100% id, evalue: 0.0	3092016	BPSL1228	-	-	63.7348	179.906	121.82	-1.49614	2.01546	-0.74233	0.457887	0.625012
d286_1132	1	1291433	1292566	+	BPSL1229,acyl-CoA dehydrogenase BPSL1229, 100% id, evalue: 0.0	3091524	BPSL1229	-	-	92.5944	161.889	127.242	-0.804915	0.515031	-1.56285	0.118089	0.248542
d286_1133	1	1292607	1293065	+	BPSL1230,hypothetical protein BPSL1230, 100% id, evalue: 1e-110	3091525	BPSL1230	-	-	36.024	104.837	70.4305	-1.53916	1.83385	-0.839304	0.401299	0.575356
d286_1134	1	1293062	1293544	+	BPSL1231,hypothetical protein BPSL1231, 99.38% id, evalue: 3e-114	3091610	BPSL1231	-	-	8.31323	78.5409	43.4271	-3.22635	1.20404	-2.6796	0.00737111	0.0287406
d286_1135	1	1293637	1294899	+	BPSL1233,lipoprotein BPSL1233, 99.52% id, evalue: 0.0	3091611	BPSL1233	-	-	39.0413	129.55	84.2957	-1.72654	0.875557	-1.97194	0.0486166	0.128222
d286_1136	1	1295182	1296408	-	BPSL1234,acyl-CoA dehydrogenase BPSL1234, 100% id, evalue: 0.0	3093348	BPSL1234	-	-	116.385	207.499	161.942	-0.83373	2.18648	-0.381311	0.702973	0.814862
d286_1137	1	1296452	1297558	-	BPSL1235,phosphotransferase BPSL1235, 99.73% id, evalue: 0.0	3093349	BPSL1235	-	-	271.439	225.838	248.639	0.264648	0.699943	0.378099	0.705357	0.816354
d286_1138	1	1297586	1298299	-	BPSL1236,phosphoglycerate mutase BPSL1236, 99.58% id, evalue: 1e-174	3093129	BPSL1236	-	-	74.8191	141.979	108.399	-0.923425	2.06766	-0.446604	0.655161	0.780605
d286_1139	1	1298309	1299172	-	BPSL1237,enoyl-CoA hydratase BPSL1237, 100% id, evalue: 0.0	3093130	BPSL1237	-	-	220.739	186.408	203.574	0.243089	0.769991	0.315703	0.752228	0.849773
d286_1140	1	1299364	1299996	+	BPSL1238,glutathione S-transferase-like protein BPSL1238, 100% id, evalue: 3e-152	3093261	BPSL1238	-	-	566.013	554.56	560.286	0.0292231	0.403809	0.0723686	0.942309	0.968348
d286_1141	1	1300227	1301402	-	BPSL1239,aminotransferase BPSL1239, 100% id, evalue: 0.0	3093262	BPSL1239	-	-	252.023	254.55	253.286	-0.0136956	0.583807	-0.0234591	0.981284	0.990439
d286_1142	1	1301448	1302080	-	BPSL1240,hypothetical protein BPSL1240, 100% id, evalue: 2e-144	3094810	BPSL1240	-	-	0	73.8777	36.9388	-6.15826	1.63132	-3.77501	0.000159999	0.00115394
d286_1143	1	1302174	1302956	+	BPSL1241,hypothetical protein BPSL1241, 100% id, evalue: 0.0	3094811	BPSL1241	-	-	33.2529	92.939	63.096	-1.48065	1.80829	-0.818815	0.412892	0.586326
d286_1144	1	1303015	1304169	+	BPSL1242,peptidase BPSL1242, 100% id, evalue: 0.0	3091880	BPSL1242	-	-	173.612	186.023	179.818	-0.0985256	0.59365	-0.165966	0.868184	0.92509
d286_1145	1	1304380	1305000	-	BPSL1243,hypothetical protein BPSL1243, 99.51% id, evalue: 1e-149	3091881	BPSL1243	-	-	232.461	108.694	170.578	1.09743	0.574164	1.91134	0.0559606	0.142476
d286_1146	1	1305160	1305834	-	BPSL1244,hypothetical protein BPSL1244, 100% id, evalue: 1e-151	3093058	BPSL1244	-	-	413.749	589.104	501.427	-0.509857	0.502643	-1.01435	0.310415	0.488629
d286_1147	1	1305901	1306740	-	BPSL1245,transcriptional regulator BPSL1245, 100% id, evalue: 0.0	3093059	BPSL1245	-	-	53.5531	87.3223	70.4377	-0.707245	0.623804	-1.13376	0.256895	0.430484
d286_1148	1	1306943	1307089	-	BPSL1246;hypothetical protein 1429940:1431157 reverse	3092146	BPSL1246	-	-	5.54216	44.9315	25.2368	-3.003	1.28156	-2.34323	0.0191174	0.0615521
d286_1149	1	1307101	1308159	-	BPSL1246,hypothetical protein BPSL1246, 100% id, evalue: 0.0	3092146	BPSL1246	-	-	91.9379	450.261	271.099	-2.29039	0.979158	-2.33914	0.019328	0.0620289
d286_1150	1	1314919	1316769	+	BPSL1247,peptidase BPSL1247, 99.51% id, evalue: 0.0	3092147	BPSL1247	-	-	106.614	186.81	146.712	-0.808084	0.551265	-1.46587	0.142683	0.283934
d286_1151	1	1316915	1317988	-	BPSL1248,hypothetical protein BPSL1248, 100% id, evalue: 0.0	3094747	BPSL1248	-	-	16.6265	106.761	61.6937	-2.67745	1.56099	-1.71522	0.0863046	0.196673
d286_1152	1	1318208	1319218	+	BPSL1249,AraC family transcriptional regulator BPSL1249, 99.70% id, evalue: 0.0	3094748	BPSL1249	-	-	38.7951	95.4527	67.1239	-1.29713	1.86897	-0.694038	0.487658	0.646956
d286_1153	1	1319538	1320812	+	BPSL1250,D-3-phosphoglycerate dehydrogenase serA, 99.76% id, evalue: 0.0	3093522	BPSL1250	-	-	611.872	1152.32	882.095	-0.912944	0.755166	-1.20893	0.22669	0.394964
d286_1154	1	1321201	1321836	+	BPSL1251,transposase BPSL1251, 100% id, evalue: 2e-109	3092660	BPSL1251	-	-	122.009	409.956	265.983	-1.74781	1.69105	-1.03356	0.301341	0.479022
d286_1155	1	1322264	1323289	-	BPSL1252,hypothetical protein BPSL1252, 99.71% id, evalue: 0.0	3092661	BPSL1252	-	-	73.9354	170.862	122.399	-1.21018	1.22954	-0.984251	0.324992	0.502914
d286_1157	1	1324178	1325905	+	BPSL1253,integral membrane protein/sensor kinase BPSL1253, 99.65% id, evalue: 0.0	3094220	BPSL1253	-	-	83.1323	481.382	282.257	-2.533	2.08885	-1.21263	0.225272	0.393994
d286_1158	1	1326258	1327499	+	BPSL1254,hypothetical protein BPSL1254, 99.16% id, evalue: 0.0	3094221	BPSL1254	-	-	201.077	38.781	119.929	2.37542	0.803432	2.95659	0.00311066	0.0142154
d286_1159	1	1327539	1327685	+	BPSL1255,hypothetical protein BPSL1255, 100% id, evalue: 2e-29	3093738	BPSL1255	-	-	2.77108	2.49664	2.63386	0.173373	2.07411	0.0835893	0.933383	0.962334
d286_1160	1	1327961	1328629	+	BPSL1256,cytochrome c BPSL1256, 100% id, evalue: 1e-162	3093739	BPSL1256	-	-	5.62421	1.90124	3.76273	1.5703	1.45956	1.07587	0.281985	0.459111
d286_1161	1	1328629	1329921	+	BPSL1257,cytochrome c BPSL1257, 100% id, evalue: 0.0	3092390	BPSL1257	-	-	282.176	68.1708	175.174	2.05009	0.761341	2.69274	0.00708675	0.0279246
d286_1162	1	1329929	1330111	+	BPSL1258,hypothetical protein BPSL1258, 100% id, evalue: 7e-39	3092391	BPSL1258	-	-	28.039	13.6639	20.8514	1.04072	0.797351	1.30522	0.191817	0.351219
d286_1163	1	1330139	1330696	+	BPSL1259,cytochrome c oxidase subunit II-like protein BPSL1259, 100% id, evalue: 9e-139	3094156	BPSL1259	-	-	119.649	52.0914	85.87	1.2008	1.11831	1.07376	0.282929	0.459838
d286_1164	1	1330704	1332308	+	BPSL1260,cytochrome c oxidase subunit 1 BPSL1260, 99.63% id, evalue: 0.0	3094157	BPSL1260	-	-	333.287	109.591	221.439	1.60531	0.576794	2.78317	0.00538314	0.0223984
d286_1165	1	1332305	1333093	+	BPSL1261,cytochrome c-like protein BPSL1261, 100% id, evalue: 0.0	3094030	BPSL1261	-	-	178.744	38.1828	108.463	2.22778	0.789824	2.8206	0.00479335	0.0203717
d286_1167	1	1333681	1335135	-	BPSL1262,hypothetical protein BPSL1262, 99.79% id, evalue: 0.0	3094031	BPSL1262	-	-	164.56	80.3596	122.46	1.03504	0.894054	1.1577	0.246988	0.420108
d286_1168	1	1335170	1336822	-	BPSL1263,hypothetical protein BPSL1263, 99.64% id, evalue: 0.0	3091526	BPSL1263	-	-	387.825	75.1048	231.465	2.36912	0.512665	4.6212	3.81533e-06	4.08405e-05
d286_1169	1	1337205	1337753	+	BPSL1264,AhpC/TSA family protein BPSL1264, 100% id, evalue: 8e-131	3091527	BPSL1264	-	-	59.0953	270.968	165.032	-2.19764	0.543715	-4.04189	5.30215e-05	0.000437556
d286_1170	1	1338282	1338911	-	BPSL1265,hypothetical protein BPSL1265, 100% id, evalue: 1e-148	3091446	BPSL1265	-	-	398.271	420.218	409.245	-0.0778152	0.63733	-0.122096	0.902823	0.945346
d286_1172	1	1339527	1342829	-	BPSL1266,transport system membrane protein BPSL1266, 100% id, evalue: 0.0	3091447	BPSL1266	-	-	142.884	184.09	163.487	-0.364395	0.604384	-0.60292	0.546562	0.695475
d286_1173	1	1342830	1345940	-	BPSL1267,transport system membrane protein BPSL1267, 99.81% id, evalue: 0.0	3093325	BPSL1267	-	-	52.8967	241.082	146.989	-2.18558	1.03675	-2.10811	0.0350213	0.0992743
d286_1174	1	1345954	1347150	-	BPSL1268,transport system membrane protein BPSL1268, 96.01% id, evalue: 0.0	3093326	BPSL1268	-	-	8.31323	164.283	86.2982	-4.29147	1.24102	-3.45802	0.000544158	0.00333101
d286_1175	1	1347773	1348456	-	BPSL1269,IclR family transcriptional regulator BPSL1269, 100% id, evalue: 2e-164	3091944	BPSL1269	-	-	85.9034	45.9559	65.9297	0.903073	2.12637	0.424702	0.671054	0.793318
d286_1774	1	2078775	2079191	+	BPSL1269;IclR family transcriptional regulator 1470736:1471563 reverse	3091944	BPSL1269	-	-	0	4.86952	2.43476	-2.23406	2.38705	-0.935907	0.349321	0.528198
d286_1176	1	1349148	1351049	-	BPSL1270,exported alkaline phosphatase BPSL1270, 99.68% id, evalue: 0.0	3091945	BPSL1270	-	-	8.31323	21.9866	15.1499	-1.39138	1.37229	-1.01391	0.310624	0.488772
d286_1177	1	1351426	1351881	+	BPSL1271,hypothetical protein BPSL1271, 100% id, evalue: 2e-96	3093525	BPSL1271	-	-	30.4819	190.642	110.562	-2.64242	1.78743	-1.47833	0.139319	0.279107
d286_1178	1	1351971	1352432	+	BPSL1272,hypothetical protein BPSL1272, 100% id, evalue: 4e-106	3093526	BPSL1272	-	-	84.3632	177.648	131.005	-1.07417	0.653373	-1.64404	0.100168	0.219683
d286_1179	1	1352684	1353325	+	BPSL1273,hypothetical protein BPSL1273, 99.04% id, evalue: 7e-146	3093841	BPSL1273	-	-	283.982	1438.71	861.345	-2.34095	0.463506	-5.05052	4.40603e-07	6.21736e-06
d286_1180	1	1354110	1354766	-	BPSL1274,hypothetical protein BPSL1274, 99.54% id, evalue: 3e-154	3093842	BPSL1274	-	-	365.082	51.7932	208.437	2.81844	0.588723	4.78738	1.6897e-06	1.99875e-05
d286_1181	1	1354913	1355380	+	BPSL1275,AsnC family transcriptional regulator BPSL1275, 100% id, evalue: 2e-112	3094265	BPSL1275	-	-	11.0843	84.2733	47.6788	-2.91758	1.40415	-2.07783	0.0377248	0.105161
d286_1182	1	1355519	1356289	-	BPSL1276,ABC transporter ATP-binding protein BPSL1276, 99.61% id, evalue: 0.0	3094266	BPSL1276	-	-	87.2984	22.6484	54.9734	1.94632	0.55035	3.53651	0.000405445	0.0025746
d286_1183	1	1356300	1358012	-	BPSL1277,ABC transporter membrane protein BPSL1277, 99.65% id, evalue: 0.0	3093930	BPSL1277	-	-	96.186	10.8858	53.5359	3.1412	0.7779	4.03806	5.38957e-05	0.000442928
d286_1184	1	1358002	1359057	-	BPSL1278,ABC transporter iron-binding exported protein BPSL1278, 99.43% id, evalue: 0.0	3093931	BPSL1278	-	-	331.747	8.02799	169.887	5.36988	0.450828	11.9112	1.03525e-32	2.12405e-30
d286_1185	1	1359297	1359476	+	BPSL1279,hypothetical protein BPSL1279, 98.31% id, evalue: 8e-37	3093555	BPSL1279	-	-	37.0908	51.2313	44.161	-0.467476	1.96191	-0.238276	0.811667	0.89153
d286_1186	1	1359618	1360982	-	BPSL1280,amino acid transport system, membrane protein BPSL1280, 99.78% id, evalue: 0.0	3093556	BPSL1280	-	-	39.1233	101.31	70.2168	-1.36902	0.747573	-1.83129	0.0670575	0.162655
d286_1187	1	1361167	1364007	-	BPSL1281,hypothetical protein BPSL1281, 99.87% id, evalue: 0.0	3091577	BPSL1281	-	-	160.823	140.78	150.802	0.190929	0.555184	0.343903	0.73092	0.834735
d286_1188	1	1364068	1367412	+	BPSL1282,exodeoxyribonuclease V gamma chain BPSL1282, 99.46% id, evalue: 0.0	3091578	BPSL1282	-	-	194.013	174.75	184.382	0.150652	2.3222	0.0648747	0.948274	0.972128
d286_1189	1	1367409	1371221	+	BPSL1283,exodeoxyribonuclease V subunit beta BPSL1283, 99.84% id, evalue: 0.0	3092458	BPSL1283	-	-	408.333	175.345	291.839	1.21985	1.33727	0.912198	0.361665	0.539049
d286_1190	1	1371224	1373062	+	BPSL1284;exodeoxyribonuclease V subunit alpha 1494163:1496859 forward	3092459	BPSL1284	-	-	322.859	74.387	198.623	2.11861	0.542771	3.90333	9.48778e-05	0.000730301
d286_1191	1	1373152	1373889	+	BPSL1284;exodeoxyribonuclease V subunit alpha 1494163:1496859 forward	3092459	BPSL1284	-	-	30.4819	31.9543	31.2181	-0.0657277	1.81435	-0.0362266	0.971102	0.984504
d286_1192	1	1373886	1374290	+	BPSL1285,peptidyl-tRNA hydrolase domain-containing protein BPSL1285, 100% id, evalue: 7e-92	3092812	BPSL1285	-	-	115.009	22.6558	68.8325	2.34569	0.555591	4.22197	2.4218e-05	0.000215391
d286_1193	1	1374751	1375962	-	BPSL1286,hypothetical protein BPSL1286, 99.26% id, evalue: 0.0	3092813	BPSL1286	-	-	33.4991	128.238	80.8686	-1.9324	0.836197	-2.31094	0.0208364	0.06598
d286_1194	1	1376902	1377810	-	BPSL1287,hypothetical protein BPSL1287, 99.67% id, evalue: 0.0	3094649	BPSL1287	-	-	58.767	102.875	80.8211	-0.805231	0.664305	-1.21214	0.225458	0.394088
d286_1195	1	1378105	1378329	-	BPSL1288,lipoprotein BPSL1288, 100% id, evalue: 8e-46	3094650	BPSL1288	-	-	0	5.36178	2.68089	-2.37314	2.31009	-1.02729	0.304282	0.482359
d286_1196	1	1378581	1378760	-	BPSL1289,osmotically inducible lipoprotein B osmB, 100% id, evalue: 2e-32	3093217	BPSL1289	-	-	27.7108	13.86	20.7854	1.00194	1.81925	0.550744	0.581809	0.724604
d286_1197	1	1379017	1380948	-	BPSL1290,thiamine biosynthesis protein ThiC thiC, 100% id, evalue: 0.0	3092226	BPSL1290	-	-	513.426	1210.99	862.207	-1.23777	0.55355	-2.23606	0.0253476	0.0765575
d286_1198	1	1381588	1381893	+	BPSL1291,hypothetical protein BPSL1291, 95.05% id, evalue: 5e-59	3093504	BPSL1291	-	-	193.975	679.734	436.854	-1.80882	2.32539	-0.777859	0.436652	0.607596
d286_1199	1	1382054	1382878	+	BPSL1292,hypothetical protein BPSL1292, 99.64% id, evalue: 0.0		BPSL1292	-	-	208.033	121.317	164.675	0.777755	1.66951	0.465859	0.641316	0.770875
d286_1201	1	1384021	1384812	+	BPSL1294,hypothetical protein BPSL1294, 100% id, evalue: 0.0	3094524	BPSL1294	-	-	38.7951	114.317	76.556	-1.55736	1.91217	-0.814443	0.415391	0.587911
d286_1203	1	1385266	1386201	+	BPSL1295,hypothetical protein BPSL1295, 100% id, evalue: 0.0	3094525	BPSL1295	-	-	16.6265	23.6417	20.1341	-0.502649	1.61346	-0.311534	0.755395	0.852542
d286_1204	1	1386568	1387707	-	BPSL1296,hypothetical protein BPSL1296, 100% id, evalue: 0.0	3092525	BPSL1296	-	-	41.5662	23.8952	32.7307	0.800346	1.94459	0.411576	0.68065	0.800218
d286_1205	1	1388079	1388831	+	BPSL1297,hypothetical protein BPSL1297, 100% id, evalue: 2e-171	3092526	BPSL1297	-	-	0	10.9389	5.46947	-3.40331	2.03127	-1.67546	0.0938439	0.209285
d286_1206	1	1388963	1389373	+	BPSL1298,hypothetical protein BPSL1298, 99.26% id, evalue: 9e-90	3093386	BPSL1298	-	-	8.31323	31.8994	20.1063	-1.92908	1.44697	-1.33318	0.182472	0.340667
d286_1208	1	1389729	1390556	-	BPSL1299,phosphodiesterase BPSL1299, 99.27% id, evalue: 0.0	3093387	BPSL1299	-	-	91.5276	118.042	104.785	-0.366032	1.60771	-0.227673	0.8199	0.898344
d286_1209	1	1390793	1391821	-	BPSL1300,ABC transporter ATP-binding protein BPSL1300, 99.71% id, evalue: 0.0	3091741	BPSL1300	-	-	33.7453	86.0252	59.8852	-1.34973	0.907506	-1.48729	0.136937	0.276571
d286_1210	1	1391997	1392740	-	BPSL1301,ABC transporter membrane protein BPSL1301, 99.19% id, evalue: 5e-171	3091742	BPSL1301	-	-	8.31323	70.6419	39.4776	-3.07498	1.33233	-2.30797	0.0210007	0.0664295
d286_1212	1	1394111	1394935	-	BPSL1302,hypothetical protein BPSL1302, 100% id, evalue: 0.0	3091484	BPSL1302	-	-	76.2962	218.151	147.224	-1.5177	0.673009	-2.2551	0.0241269	0.0735425
d286_1213	1	1395044	1396105	-	BPSL1303,hypothetical protein BPSL1303, 99.72% id, evalue: 0.0	3091485	BPSL1303	-	-	0	55.7117	27.8558	-5.75077	1.89771	-3.03038	0.00244248	0.0116635
d286_1214	1	1396162	1397178	-	BPSL1304,LacI family transcriptional regulator BPSL1304, 99.70% id, evalue: 0.0	3093964	BPSL1304	-	-	0	54.6058	27.3029	-5.72186	2.19778	-2.60348	0.00922829	0.0342963
d286_1234	1	1408198	1408635	-	BPSL1304A,hypothetical protein BPSL1304A, 98.62% id, evalue: 2e-99	3093965	BPSL1304A	-	-	0	18.6425	9.32124	-4.17128	1.82695	-2.2832	0.0224188	0.0698022
d286_1235	1	1408834	1409223	-	BPSL1304B,hypothetical protein BPSL1304B, 100% id, evalue: 6e-88	3094731	BPSL1304B	-	-	0	32.0225	16.0112	-4.95265	1.85315	-2.67255	0.0075277	0.0291981
d286_1236	1	1409859	1411013	-	BPSL1305,hypothetical protein BPSL1305, 98.96% id, evalue: 0.0	3094732	BPSL1305	-	-	16.6265	599.982	308.304	-5.16735	1.45123	-3.56068	0.0003699	0.00237167
d286_1237	1	1411387	1412751	-	BPSL1306,hypothetical protein BPSL1306, 99.56% id, evalue: 0.0	3094471	BPSL1306	-	-	285.686	3681.29	1983.49	-3.68705	0.567684	-6.49489	8.30937e-11	2.19737e-09
d286_1240	1	1413512	1414066	+	BPSL1307,hypothetical protein BPSL1307, 99.46% id, evalue: 2e-133	3094472	BPSL1307	-	-	39.9439	130.896	85.4201	-1.71405	1.87706	-0.913156	0.36116	0.538707
d286_1241	1	1414119	1414916	+	BPSL1308,hypothetical protein BPSL1308, 99.62% id, evalue: 0.0	3094140	BPSL1308	-	-	22.1686	75.008	48.5883	-1.75478	1.64764	-1.06503	0.286863	0.463764
d286_1243	1	1415319	1415957	-	BPSL1309,hypothetical protein BPSL1309, 100% id, evalue: 5e-156	3094141	BPSL1309	-	-	34.1556	133.841	83.9985	-1.97377	1.2709	-1.55304	0.120413	0.251741
d286_1244	1	1416079	1417620	+	BPSL1310,GntR family transcriptional regulator BPSL1310, 99.81% id, evalue: 0.0	3094229	BPSL1310	-	-	107.27	47.9187	77.5945	1.16175	0.65221	1.78125	0.0748711	0.176499
d286_1245	1	1417958	1418452	-	BPSL1311,AsnC family transcriptional regulator BPSL1311, 99.39% id, evalue: 3e-117	3094230	BPSL1311	-	-	61.8664	52.1487	57.0075	0.246668	0.562742	0.438332	0.661146	0.785048
d286_1246	1	1418662	1420512	+	BPSL1312,glucosamine--fructose-6-phosphate aminotransferase [isomerizing] 2 glmS2, 100% id, evalue: 0.0	3091988	BPSL1312	-	-	67.3265	81.9675	74.647	-0.282478	0.559875	-0.504537	0.613884	0.749519
d286_1247	1	1420722	1422053	-	BPSL1313,dioxygenase BPSL1313, 100% id, evalue: 0.0	3093744	BPSL1313	-	-	19.972	43.9938	31.9829	-1.14328	1.66183	-0.687967	0.491474	0.649837
d286_1248	1	1422075	1422776	-	BPSL1314,hypothetical protein BPSL1314, 100% id, evalue: 2e-161	3093745	BPSL1314	-	-	132.867	17.5003	75.1834	2.92436	0.741905	3.94169	8.09079e-05	0.000638464
d286_1249	1	1422944	1423843	-	BPSL1315,LysR family transcriptional regulator BPSL1315, 100% id, evalue: 0.0	3091704	BPSL1315	-	-	41.5662	11.4032	26.4847	1.86692	1.99963	0.933633	0.350493	0.529123
d286_3722	2	316648	317043	-	BPSL1315;LysR family transcriptional regulator 1535587:1536486 reverse	3091704	BPSL1315	-	-	99.6136	7.81438	53.714	3.66986	1.38304	2.65347	0.0079668	0.0304252
d286_1250	1	1424094	1424867	+	BPSL1316,short chain dehydrogenase BPSL1316, 99.22% id, evalue: 2e-174	3091705	BPSL1316	-	-	13.8554	55.8358	34.8456	-2.00409	1.51934	-1.31906	0.187149	0.34582
d286_1252	1	1426928	1427335	-	BPSL1318,hypothetical protein BPSL1318, 100% id, evalue: 3e-92	3093834	BPSL1318	-	-	2.77108	9.54046	6.15577	-1.76804	2.38579	-0.741072	0.45865	0.625527
d286_1253	1	1427332	1429233	-	BPSL1319,nitrite/sulfite reductase BPSL1319, 99.50% id, evalue: 0.0	3094334	BPSL1319	-	-	64.5554	218.37	141.463	-1.75752	0.937201	-1.87529	0.0607528	0.151882
d286_1254	1	1429696	1429860	+	BPSL1320,hypothetical protein BPSL1320, 100% id, evalue: 5e-33	3094335	BPSL1320	-	-	0	17.3555	8.67776	-4.06778	2.30657	-1.76357	0.077805	0.181546
d286_1255	1	1429937	1431412	-	BPSL1321,GntR family transcriptional regulator BPSL1321, 99.80% id, evalue: 0.0	3094070	BPSL1321	-	-	217.457	218.914	218.185	-0.00887414	0.949496	-0.00934616	0.992543	0.997067
d286_1257	1	1432145	1432546	-	BPSL1322,heat shock protein BPSL1322, 99.25% id, evalue: 5e-93	3094071	BPSL1322	-	-	2123.33	77.7494	1100.54	4.77152	0.362505	13.1626	1.43991e-39	4.28375e-37
d286_1258	1	1432578	1433015	-	BPSL1323,heat shock protein BPSL1323, 100% id, evalue: 6e-103	3094350	BPSL1323	-	-	2579.46	87.1776	1333.32	4.88695	0.339283	14.4037	4.90213e-47	2.24367e-44
d286_1259	1	1433408	1433731	+	BPSL1323a,hypothetical protein BPSL1323a, 100% id, evalue: 2e-66	3094351	BPSL1323a	-	-	0	2.80326	1.40163	-1.43902	2.72246	-0.528574	0.597101	0.737085
d286_1260	1	1434667	1436517	+	BPSL1324,phosphoenolpyruvate carboxykinase pckG, 100% id, evalue: 0.0	3093468	BPSL1324	-	-	664.951	165.31	415.131	2.00801	0.532905	3.76804	0.000164535	0.00118235
d286_1261	1	1436612	1437730	+	BPSL1325,3-hydroxyacyl-CoA dehydrogenase BPSL1325, 99.68% id, evalue: 0.0	3094011	BPSL1325	-	-	81.5921	101.455	91.5234	-0.314837	0.51176	-0.615204	0.53842	0.687783
d286_1262	1	1438301	1439149	-	BPSL1326,LysR family transcriptional regulator BPSL1326, 100% id, evalue: 0.0	3094012	BPSL1326	-	-	24.9397	42.3433	33.6415	-0.760577	1.72833	-0.440064	0.659891	0.784172
d286_1263	1	1439420	1439815	+	BPSL1327,malonate transport-related system membrane protein BPSL1327, 98.47% id, evalue: 9e-87	3091661	BPSL1327	-	-	0	10.6397	5.31983	-3.36272	1.941	-1.73246	0.0831908	0.191632
d286_1264	1	1439829	1440596	+	BPSL1328,malonate transport-related system membrane protein BPSL1328, 99.21% id, evalue: 5e-169	3091662	BPSL1328	-	-	0	9.94986	4.97493	-3.26559	1.97142	-1.65647	0.0976268	0.21578
d286_1266	1	1440910	1442556	+	BPSL1329,malonate decarboxylase subunit alpha BPSL1329, 99.82% id, evalue: 0.0	3094323	BPSL1329	-	-	31.3845	177.645	104.515	-2.5032	1.77814	-1.40776	0.159201	0.307348
d286_1267	1	1442570	1442887	+	BPSL1330,malonate decarboxylase subunit delta BPSL1330, 99.05% id, evalue: 8e-71	3094324	BPSL1330	-	-	5.54216	17.58	11.5611	-1.65058	1.36889	-1.20578	0.227903	0.396613
d286_1268	1	1442862	1444541	+	BPSL1332;malonate decarboxylase subunit gamma 1556364:1557089 forward	3092769	BPSL1332	-	-	25.6782	120.732	73.2052	-2.23621	1.71034	-1.30747	0.191053	0.350746
d286_1269	1	1444516	1445442	+	BPSL1333,phosphoribosyl-dephospho-CoA transferase BPSL1333, 98.70% id, evalue: 0.0	3094671	BPSL1333	-	-	16.6265	58.495	37.5608	-1.8093	1.52851	-1.1837	0.236532	0.407459
d286_1270	1	1445928	1446698	+	BPSL1334,coenzyme-A synthase BPSL1334, 98.44% id, evalue: 4e-169	3094672	BPSL1334	-	-	22.8251	29.2304	26.0277	-0.359905	1.75765	-0.204765	0.837756	0.908944
d286_1271	1	1446695	1447633	+	BPSL1335,ACP S-malonyltransferase BPSL1335, 99.04% id, evalue: 0.0	3094721	BPSL1335	-	-	115.666	50.6349	83.1503	1.19128	0.643019	1.85264	0.0639344	0.157389
d286_1272	1	1447787	1448272	+	BPSL1336,hypothetical protein BPSL1336, 99.38% id, evalue: 1e-107	3094722	BPSL1336	-	-	30.4819	46.0276	38.2547	-0.592155	1.83179	-0.323267	0.746493	0.845707
d286_1273	1	1448795	1449682	+	BPSL1337,hypothetical protein BPSL1337, 100% id, evalue: 0.0	3094591	BPSL1337	-	-	33.5812	189.062	111.322	-2.48952	0.693859	-3.58793	0.00033331	0.00216743
d286_1274	1	1450130	1450759	+	BPSL1338,glutathione S-transferase-like protein BPSL1338, 99.52% id, evalue: 2e-149	3094592	BPSL1338	-	-	108.811	160.871	134.841	-0.562626	0.863089	-0.651875	0.514482	0.669986
d286_1275	1	1451250	1452617	-	BPSL1339,proline/betaine transporter BPSL1339, 100% id, evalue: 0.0	3094767	BPSL1339	-	-	136.048	89.4725	112.76	0.603371	0.898003	0.671904	0.501645	0.659039
d286_1276	1	1453272	1453604	+	BPSL1340,hypothetical protein BPSL1340, 100% id, evalue: 5e-69	3094768	BPSL1340	-	-	16.6265	66.3654	41.4959	-1.99137	1.51932	-1.31069	0.189961	0.349388
d286_1277	1	1453961	1454683	-	BPSL1341,DNA polymerase III subunit epsilon dnaQ, 99.58% id, evalue: 2e-175	3092205	BPSL1341	-	-	16.6265	69.8227	43.2246	-2.06468	1.53224	-1.34749	0.177824	0.333876
d286_1278	1	1454741	1455187	-	BPSL1342,ribonuclease HI rnhA, 100% id, evalue: 1e-107	3092549	BPSL1342	-	-	55.9139	58.9359	57.4249	-0.0732754	0.722335	-0.101442	0.919199	0.954491
d286_1279	1	1455184	1455936	-	BPSL1343,hypothetical protein BPSL1343, 100% id, evalue: 0.0	3093102	BPSL1343	-	-	75.6397	174.549	125.094	-1.20479	0.616661	-1.95373	0.050733	0.132682
d286_1280	1	1456017	1456823	+	BPSL1344,gultathione hydrolase BPSL1344, 100% id, evalue: 0.0	3093103	BPSL1344	-	-	169.856	369.078	269.467	-1.11874	1.05425	-1.06117	0.288611	0.465376
d286_1281	1	1457087	1458568	+	BPSL1345,exported transglycosylase BPSL1345, 99.80% id, evalue: 0.0	3091560	BPSL1345	-	-	348.455	782.114	565.285	-1.16624	0.40266	-2.89633	0.00377556	0.0166993
d286_1282	1	1458651	1459943	+	BPSL1346,hypothetical protein BPSL1346, 99.53% id, evalue: 0.0	3091561	BPSL1346	-	-	179.419	93.9179	136.669	0.933247	1.43947	0.648327	0.516773	0.671102
d286_1283	1	1460050	1461192	-	BPSL1347,hypothetical protein BPSL1347, 98.68% id, evalue: 0.0	3093588	BPSL1347	-	-	16.6265	20.9947	18.8106	-0.331363	1.61556	-0.205107	0.837489	0.90882
d286_1284	1	1461419	1462441	+	BPSL1348,AraC family transcriptional regulator BPSL1348, 98.24% id, evalue: 0.0	3093589	BPSL1348	-	-	50.0435	181.815	115.929	-1.85864	1.17201	-1.58585	0.112773	0.240329
d286_1285	1	1462880	1464001	+	BPSL1349,carbamoyl phosphate synthase small subunit carA, 99.46% id, evalue: 0.0	3092517	BPSL1349	-	-	402.008	362.993	382.501	0.147157	0.559959	0.262799	0.792705	0.877996
d286_1286	1	1464033	1464695	+	BPSL1350,leucine export protein LeuE BPSL1350, 100% id, evalue: 1e-153	3094569	BPSL1350	-	-	69.7693	89.0718	79.4206	-0.350298	0.85487	-0.409767	0.681977	0.800988
d286_1287	1	1464747	1468001	+	BPSL1351,carbamoyl phosphate synthase large subunit carB, 100% id, evalue: 0.0	3092518	BPSL1351	-	-	958.42	869.112	913.766	0.141265	1.01469	0.13922	0.889276	0.937502
d286_1288	1	1468120	1468596	+	BPSL1352,transcription elongation factor GreA greA, 100% id, evalue: 6e-110	3093169	BPSL1352	-	-	182.891	755.025	468.958	-2.04525	2.30191	-0.888504	0.37427	0.549582
d286_1289	1	1468596	1469099	+	BPSL1353,hypothetical protein BPSL1353, 100% id, evalue: 1e-113	3094570	BPSL1353	-	-	250.811	308.269	279.54	-0.298244	0.510174	-0.584593	0.558821	0.705642
d286_1290	1	1469170	1469724	-	BPSL1354,hypothetical protein BPSL1354, 100% id, evalue: 8e-129	3092734	BPSL1354	-	-	119.011	185.891	152.451	-0.644712	0.86878	-0.742089	0.458034	0.625069
d286_1291	1	1469948	1470580	+	BPSL1355,ribosomal RNA large subunit methyltransferase BPSL1355, 100% id, evalue: 1e-155	3092735	BPSL1355	-	-	133.832	279.707	206.77	-1.06229	0.914953	-1.16103	0.245629	0.41901
d286_1292	1	1470748	1472634	+	BPSL1356,FtsH endopeptidase ftsH, 99.84% id, evalue: 0.0	3093403	BPSL1356	-	-	4190.41	3545.85	3868.13	0.240994	0.347239	0.69403	0.487664	0.646956
d286_1293	1	1472831	1473637	+	BPSL1357,dihydropteroate synthase folP, 99.63% id, evalue: 0.0	3092153	BPSL1357	-	-	78.5749	41.3468	59.9609	0.927968	0.605386	1.53285	0.125312	0.259702
d286_1294	1	1473663	1475021	+	BPSL1358,phosphoglucosamine mutase glmM, 99.56% id, evalue: 0.0	3093482	BPSL1358	-	-	219.572	62.1339	140.853	1.82185	1.25729	1.44903	0.147329	0.290844
d286_1295	1	1475457	1476485	+	BPSL1359,phosphate transport system, substrate-binding exported periplasmic protein pstS, 100% id, evalue: 0.0	3093141	BPSL1359	-	-	852.229	1876.05	1364.14	-1.1385	0.998099	-1.14067	0.254006	0.427172
d286_1296	1	1476640	1477578	+	BPSL1360,phosphate transporter permease subunit PstC pstC, 100% id, evalue: 0.0	3092860	BPSL1360	-	-	16.6265	217.585	117.106	-3.70469	1.56407	-2.36862	0.0178546	0.058467
d286_1297	1	1477575	1478468	+	BPSL1361,phosphate transporter permease subunit PtsA pstA, 100% id, evalue: 0.0	3092903	BPSL1361	-	-	22.1686	136.872	79.5203	-2.62276	1.73186	-1.51442	0.12992	0.266796
d286_1298	1	1478484	1479332	+	BPSL1362,phosphate transporter ATP-binding protein pstB, 100% id, evalue: 0.0	3092904	BPSL1362	-	-	49.8794	281.065	165.472	-2.49315	2.01327	-1.23836	0.215581	0.382213
d286_1299	1	1479352	1480056	+	BPSL1363,phosphate transport system-like protein BPSL1363, 100% id, evalue: 4e-169	3093483	BPSL1363	-	-	19.3975	189.361	104.379	-3.28291	1.64267	-1.99852	0.0456603	0.121993
d286_1300	1	1480085	1480786	+	BPSL1364,phosphate regulon two-component system response regulator phoB, 100% id, evalue: 5e-173	3094079	BPSL1364	-	-	0	170.661	85.3303	-7.36604	1.81627	-4.05559	5.00081e-05	0.000416734
d286_1301	1	1480856	1482166	+	BPSL1365,phosphate regulon two-component system sensor kinase BPSL1365, 99.77% id, evalue: 0.0	3093459	BPSL1365	-	-	272.916	246.272	259.594	0.147789	1.21169	0.12197	0.902923	0.945346
d286_1302	1	1482367	1484427	-	BPSL1366,polyphosphate kinase ppk, 100% id, evalue: 0.0	3093143	BPSL1366	-	-	224.066	331.452	277.759	-0.564048	0.594109	-0.949401	0.342417	0.522153
d286_1303	1	1484703	1486217	+	BPSL1367,exopolyphosphatase BPSL1367, 99.80% id, evalue: 0.0	3093460	BPSL1367	-	-	507.246	680.829	594.038	-0.424906	0.468919	-0.90614	0.364862	0.541644
d286_1304	1	1486530	1486973	-	BPSL1368;hypothetical protein 1598976:1599869 reverse	3094861	BPSL1368	-	-	41.5662	120.433	80.9997	-1.53312	1.8814	-0.814884	0.415139	0.587768
d286_1305	1	1486973	1487347	-	BPSL1368;hypothetical protein 1598976:1599869 reverse	3094861	BPSL1368	-	-	11.0843	31.0372	21.0608	-1.47717	1.50038	-0.984528	0.324856	0.502914
d286_1306	1	1487488	1488561	+	BPSL1369,hypothetical protein BPSL1369, 99.44% id, evalue: 0.0	3094862	BPSL1369	-	-	76.3782	192.768	134.573	-1.33786	0.732159	-1.82729	0.0676568	0.16331
d286_1307	1	1488710	1489252	+	BPSL1370,hypothetical protein BPSL1370, 100% id, evalue: 1e-130	3092501	BPSL1370	-	-	53.5531	577.183	315.368	-3.43126	0.693503	-4.94772	7.5086e-07	9.8841e-06
d286_1309	1	1490606	1490866	-	BPSL1372,hypothetical protein BPSL1372, 98.84% id, evalue: 4e-54	3094435	BPSL1372	-	-	5.54216	145.081	75.3114	-4.69409	1.29751	-3.61778	0.000297143	0.00197102
d286_1310	1	1490863	1491270	-	BPSL1373,hypothetical protein BPSL1373, 100% id, evalue: 5e-98	3094436	BPSL1373	-	-	22.1686	307.228	164.698	-3.78882	1.61159	-2.35099	0.0187237	0.0605467
d286_1311	1	1491837	1492295	+	BPSL1374,hydrolase BPSL1374, 98.68% id, evalue: 1e-104	3093970	BPSL1374	-	-	92.4303	411.516	251.973	-2.15282	0.582685	-3.69465	0.000220194	0.0015199
d286_1312	1	1492513	1493265	+	BPSL1375,hypothetical protein BPSL1375, 100% id, evalue: 0.0	3093971	BPSL1375	-	-	1287.95	825.423	1056.68	0.64192	0.715155	0.897595	0.369401	0.546081
d286_1313	1	1493599	1493769	-	BPSL1376;hypothetical protein 1606063:1606326 reverse	3094812	BPSL1376	-	-	151.608	283.529	217.569	-0.902682	0.68195	-1.32368	0.18561	0.343937
d286_1314	1	1493937	1494128	+	BPSL1377,lipoprotein BPSL1377, 98.41% id, evalue: 2e-38	3094813	BPSL1377	-	-	61.1278	75.3457	68.2368	-0.299783	1.26341	-0.237281	0.812439	0.891815
d286_1315	1	1494382	1495698	-	BPSL1378,membrane protein (DNA-damage-inducible protein) BPSL1378, 100% id, evalue: 0.0	3093285	BPSL1378	-	-	16.6265	100.349	58.4878	-2.58776	1.49489	-1.73107	0.0834394	0.19213
d286_1316	1	1495781	1496098	-	BPSL1379,hypothetical protein BPSL1379, 99.05% id, evalue: 2e-73	3093286	BPSL1379	-	-	0	97.754	48.877	-6.56231	1.62198	-4.04586	5.21316e-05	0.000431409
d286_1317	1	1496363	1497988	-	BPSL1380,acetyl-CoA synthetase BPSL1380, 99.82% id, evalue: 0.0	3093550	BPSL1380	-	-	33.2529	175.401	104.327	-2.39689	1.79043	-1.33873	0.180659	0.338558
d286_1319	1	1498344	1499045	-	BPSL1381,peptidase BPSL1381, 100% id, evalue: 5e-169	3093551	BPSL1381	-	-	86.6419	140.393	113.518	-0.69435	0.721984	-0.961726	0.336188	0.51528
d286_1320	1	1499342	1500250	-	BPSL1382,hypothetical protein BPSL1382, 99.67% id, evalue: 0.0	3094293	BPSL1382	-	-	22.1686	151.131	86.6498	-2.76541	1.62742	-1.69926	0.0892698	0.201807
d286_1321	1	1500798	1501628	+	BPSL1383,undecaprenyl pyrophosphate phosphatase uppP, 99.64% id, evalue: 0.0	3094294	BPSL1383	-	-	70.5899	241.371	155.981	-1.77571	0.643627	-2.75891	0.00579951	0.0237534
d286_1328	1	1510997	1511710	-	BPSL1385,hypothetical protein BPSL1385, 100% id, evalue: 2e-176	3094348	BPSL1385	-	-	0	174.886	87.4429	-7.40147	1.60453	-4.61287	3.97147e-06	4.24242e-05
d286_2038	1	2366793	2367065	+	BPSL1386;hypothetical protein 1615770:1616276 reverse	3094349	BPSL1386	-	-	11.0843	192.545	101.815	-4.10931	1.36572	-3.00889	0.00262201	0.0123523
d286_1331	1	1513409	1513858	-	BPSL1387,hypothetical protein BPSL1387, 97.99% id, evalue: 4e-101	3094370	BPSL1387	-	-	8.31323	89.0047	48.659	-3.40712	1.23504	-2.75872	0.0058029	0.0237534
d286_2037	1	2366138	2366587	+	BPSL1387,hypothetical protein BPSL1387, 97.99% id, evalue: 4e-101	3094370	BPSL1387	-	-	5.54216	203.836	104.689	-5.18387	1.24336	-4.16923	3.05633e-05	0.000266255
d286_2034	1	2364529	2364912	+	BPSL1390,hypothetical protein BPSL1390, 98.43% id, evalue: 3e-89	3091640	BPSL1390	-	-	55.9139	8486.31	4271.11	-7.24302	0.715763	-10.1193	4.53712e-24	5.09355e-22
d286_2032	1	2363767	2364000	+	BPSL1392,hypothetical protein BPSL1392, 100% id, evalue: 7e-51	3094026	BPSL1392	-	-	27.7108	1369.91	698.812	-5.62458	1.69126	-3.32567	0.000882055	0.00497934
d286_2031	1	2363230	2363691	+	BPSL1393,exported avidin family protein BPSL1393, 100% id, evalue: 1e-109	3093398	BPSL1393	-	-	22.1686	4054.7	2038.43	-7.51092	1.58657	-4.73406	2.20077e-06	2.48474e-05
d286_2028	1	2361411	2361983	+	BPSL1394,exported endonuclease BPSL1394, 100% id, evalue: 5e-135	3093399	BPSL1394	-	-	22.1686	27.054	24.6113	-0.284117	1.73538	-0.16372	0.869951	0.92509
d286_2027	1	2360057	2361166	+	BPSL1395,histone deacetylase BPSL1395, 99.46% id, evalue: 0.0	3094782	BPSL1395	-	-	8.55941	11.6022	10.0808	-0.449373	1.52156	-0.295337	0.767736	0.861405
d286_2026	1	2358807	2360000	+	BPSL1396,hypothetical protein BPSL1396, 99.24% id, evalue: 0.0	3094783	BPSL1396	-	-	0	1.86732	0.933662	-0.850358	3.16967	-0.26828	0.788484	NA
d286_2025	1	2357716	2358783	+	BPSL1397,porin signal peptide protein BPSL1397, 100% id, evalue: 0.0	3094565	BPSL1397	-	-	0	5.54009	2.77004	-2.42	2.37628	-1.0184	0.308488	0.486716
d286_2024	1	2356237	2357370	-	BPSL1398,GerE family transcriptional regulator BPSL1398, 99.73% id, evalue: 0.0	3094566	BPSL1398	-	-	66.5059	108.011	87.2587	-0.698733	2.0387	-0.342734	0.731799	0.835258
d286_2023	1	2355152	2356153	-	BPSL1399,2-dehydropantoate 2-reductase BPSL1399, 99.39% id, evalue: 0.0	3093239	BPSL1399	-	-	34.1556	76.7512	55.4534	-1.17131	1.28453	-0.91186	0.361842	0.539049
d286_2022	1	2354313	2354762	+	BPSL1400,MarR family transcriptional regulator BPSL1400, 100% id, evalue: 6e-104	3093240	BPSL1400	-	-	11.0843	113.31	62.1971	-3.34346	1.27921	-2.6137	0.0089568	0.0335101
d286_2021	1	2353068	2354210	+	BPSL1401,kinase BPSL1401, 99.74% id, evalue: 0.0	3092186	BPSL1401	-	-	30.8101	91.6765	61.2433	-1.57024	0.783729	-2.00355	0.0451184	0.120871
d286_2019	1	2351256	2352563	-	BPSL1402,trigger factor tig, 99.77% id, evalue: 0.0	3092748	BPSL1402	-	-	1565.79	1106.82	1336.31	0.500503	0.544326	0.919492	0.357838	0.536307
d286_2018	1	2350468	2351091	-	BPSL1403,ATP-dependent Clp protease proteolytic subunit clpP, 100% id, evalue: 4e-153	3094271	BPSL1403	-	-	570.571	1154.56	862.566	-1.0168	0.355169	-2.86287	0.00419823	0.0182732
d286_2017	1	2349036	2350307	-	BPSL1404,ATP-dependent protease ATP-binding subunit ClpX clpX, 100% id, evalue: 0.0	3093205	BPSL1404	-	-	1340.6	2711.99	2026.29	-1.01644	0.332334	-3.05848	0.00222463	0.0108675
d286_2016	1	2346423	2348759	-	BPSL1405,ATP-dependent protease lon, 100% id, evalue: 0.0	3092784	BPSL1405	-	-	4924.33	7417.06	6170.7	-0.5909	0.353904	-1.66966	0.0949864	0.211357
d286_2014	1	2345062	2345391	+	BPSL1406,hypothetical protein BPSL1406, 100% id, evalue: 3e-76	3092187	BPSL1406	-	-	86.8061	96.3873	91.5967	-0.150337	0.811884	-0.18517	0.853096	0.917526
d286_2013	1	2344661	2344879	-	BPSL1406A,hypothetical protein BPSL1406A, 100% id, evalue: 6e-46	3094610	BPSL1406A	-	-	11.4125	13.6891	12.5508	-0.27044	1.5071	-0.179443	0.85759	0.918605
d286_2012	1	2344170	2344664	-	BPSL1407,hypothetical protein BPSL1407, 99.28% id, evalue: 7e-99	3094611	BPSL1407	-	-	41.5662	90.1938	65.88	-1.11609	1.91139	-0.583914	0.559278	0.70577
d286_2010	1	2342817	2343029	-	BPSL1409,hypothetical protein BPSL1409, 98.57% id, evalue: 1e-42	3092361	BPSL1409	-	-	0	4.48633	2.24317	-2.11599	2.40476	-0.879918	0.378904	0.553465
d286_2009	1	2340065	2341999	-	BPSL1410,peptidyl-prolyl cis-trans isomerase BPSL1410, 99.84% id, evalue: 0.0	3094072	BPSL1410	-	-	535.266	693.922	614.594	-0.374135	0.517134	-0.723478	0.469386	0.633299
d286_2008	1	2338779	2339453	+	BPSL1411,acyl-CoA thioesterase BPSL1411, 99.55% id, evalue: 2e-160	3094073	BPSL1411	-	-	277.947	234.375	256.161	0.246265	0.447849	0.549884	0.582399	0.724801
d286_2007	1	2338064	2338780	-	BPSL1412,ABC transporter ATP-binding protein BPSL1412, 98.74% id, evalue: 2e-165	3094076	BPSL1412	-	-	167.578	222.14	194.859	-0.405567	0.777328	-0.521745	0.601848	0.74045
d286_2006	1	2336046	2337668	+	BPSL1413,glucose-6-phosphate isomerase pgi, 99.81% id, evalue: 0.0	3093521	BPSL1413	-	-	533.398	472.404	502.901	0.175357	0.436106	0.402098	0.687612	0.804897
d286_2005	1	2334348	2335943	+	BPSL1414,hypothetical protein BPSL1414, 99.44% id, evalue: 0.0	3094077	BPSL1414	-	-	285.951	143.098	214.525	0.998407	0.882194	1.13173	0.257747	0.431434
d286_2004	1	2332996	2334300	+	BPSL1415,D-amino acid dehydrogenase small subunit BPSL1415, 99.77% id, evalue: 0.0	3093732	BPSL1415	-	-	108.419	174.005	141.212	-0.682972	2.18285	-0.312881	0.754371	0.851709
d286_2003	1	2328661	2332740	-	BPSL1416,phosphoribosylformylglycinamidine synthase purL, 99.78% id, evalue: 0.0	3092591	BPSL1416	-	-	1270.4	618.039	944.218	1.03959	0.501077	2.07472	0.0380129	0.105592
d286_2002	1	2328123	2328656	-	BPSL1417,acetyltransferase BPSL1417, 100% id, evalue: 8e-120	3093733	BPSL1417	-	-	47.1083	64.4963	55.8023	-0.451849	1.95028	-0.231684	0.816783	0.895827
d286_2001	1	2327327	2328025	+	BPSL1418,exported isomerase BPSL1418, 100% id, evalue: 3e-169	3092865	BPSL1418	-	-	382.364	309.734	346.049	0.303857	0.384626	0.790006	0.429524	0.601051
d286_2000	1	2326901	2327221	+	BPSL1419,hypothetical protein BPSL1419, 98.08% id, evalue: 2e-67	3092866	BPSL1419	-	-	90.8901	75.7065	83.2983	0.262223	1.08454	0.241783	0.808948	0.890022
d286_1999	1	2326374	2326904	+	BPSL1420,intracellular septation protein A BPSL1420, 100% id, evalue: 3e-123	3094013	BPSL1420	-	-	0	210.274	105.137	-7.66731	1.59965	-4.79312	1.64208e-06	1.96192e-05
d286_1998	1	2325850	2326281	+	BPSL1421,peptide methionine sulfoxide reductase msrB, 99.30% id, evalue: 4e-106	3091857	BPSL1421	-	-	123.158	159.191	141.175	-0.368801	0.617154	-0.597583	0.550118	0.698334
d286_1997	1	2324222	2325799	+	BPSL1422,hypothetical protein BPSL1422, 99.81% id, evalue: 0.0	3094014	BPSL1422	-	-	157.951	239.134	198.543	-0.598012	2.26332	-0.264219	0.791611	0.877275
d286_1996	1	2322466	2324079	-	BPSL1423,long-chain-fatty-acid--CoA ligase BPSL1423, 99.81% id, evalue: 0.0	3094023	BPSL1423	-	-	129.685	130.365	130.025	-0.00853028	0.530596	-0.0160768	0.987173	0.994191
d286_1995	1	2320138	2322216	-	BPSL1424,fatty acid degradation protein BPSL1424, 99.71% id, evalue: 0.0	3094024	BPSL1424	-	-	528.903	377.754	453.329	0.485921	0.623523	0.779315	0.435794	0.606544
d286_1994	1	2319458	2320096	-	BPSL1425,pyrazinamidase/nicotinamidase BPSL1425, 100% id, evalue: 3e-153	3094081	BPSL1425	-	-	72.048	71.2233	71.6357	0.0173984	2.0688	0.00840986	0.99329	0.997459
d286_1993	1	2318221	2319399	-	BPSL1426,acetyl-CoA acetyltransferase BPSL1426, 99.74% id, evalue: 0.0	3094082	BPSL1426	-	-	210.457	120.575	165.516	0.803975	0.485763	1.65508	0.0979089	0.216112
d286_1992	1	2317383	2317847	+	BPSL1427,hypothetical protein BPSL1427, 100% id, evalue: 4e-112	3094105	BPSL1427	-	-	47.6007	619.32	333.46	-3.69883	0.630901	-5.86278	4.55182e-09	9.24347e-08
d286_1991	1	2316317	2316760	-	BPSL1428,hypothetical protein BPSL1428, 100% id, evalue: 1e-72	3094106	BPSL1428	-	-	198.716	245.918	222.317	-0.306508	0.633188	-0.48407	0.628336	0.760865
d286_1990	1	2315838	2316320	-	BPSL1429,hypothetical protein BPSL1429, 100% id, evalue: 9e-117	3094677	BPSL1429	-	-	150.705	248.729	199.717	-0.721757	0.841266	-0.857942	0.390925	0.564838
d286_1989	1	2314749	2315726	-	BPSL1430,oxidoreductase BPSL1430, 99.69% id, evalue: 0.0	3094678	BPSL1430	-	-	250.319	308.037	279.178	-0.299496	0.401628	-0.745705	0.455846	0.623022
d286_1988	1	2313684	2314649	-	BPSL1431,esterase/lipase BPSL1431, 100% id, evalue: 0.0	3094698	BPSL1431	-	-	208.917	159.978	184.447	0.384119	0.593452	0.647262	0.517463	0.67137
d286_1987	1	2312872	2313312	-	BPSL1432,acetyltransferase BPSL1432, 100% id, evalue: 2e-98	3094699	BPSL1432	-	-	114.763	78.8856	96.8243	0.542389	0.626947	0.865128	0.386969	0.561211
d286_1986	1	2311985	2312836	+	BPSL1433,hypothetical protein BPSL1433, 100% id, evalue: 0.0	3092672	BPSL1433	-	-	193.111	284.541	238.826	-0.559949	1.07164	-0.522515	0.601311	0.740133
d286_1985	1	2310868	2311914	+	BPSL1434,hypothetical protein BPSL1434, 99.37% id, evalue: 0.0	3092673	BPSL1434	-	-	0	852.202	426.101	-9.68624	1.60499	-6.03509	1.58871e-09	3.52717e-08
d286_1984	1	2309770	2310789	-	BPSL1435,lipoprotein BPSL1435, 100% id, evalue: 0.0	3094599	BPSL1435	-	-	115.994	223.01	169.502	-0.944529	0.745108	-1.26764	0.204926	0.367884
d286_1983	1	2309149	2309769	-	BPSL1436,thymidylate kinase tmk, 100% id, evalue: 2e-149	3094600	BPSL1436	-	-	113.614	131.329	122.472	-0.208583	2.18484	-0.095468	0.923943	0.957383
d286_1982	1	2308095	2309129	-	BPSL1437,DNA polymerase III subunit delta' BPSL1437, 100% id, evalue: 0.0	3093305	BPSL1437	-	-	221.642	109.654	165.648	1.01466	1.13853	0.891206	0.372819	0.548112
d286_1981	1	2307546	2308052	-	BPSL1438,acetyltransferase BPSL1438, 100% id, evalue: 3e-119	3093306	BPSL1438	-	-	53.389	95.3762	74.3826	-0.836446	0.593524	-1.40929	0.15875	0.306975
d286_1980	1	2306661	2307470	-	BPSL1439,deoxyribonuclease BPSL1439, 100% id, evalue: 0.0	3092237	BPSL1439	-	-	36.024	114.624	75.3241	-1.66792	1.84218	-0.905403	0.365252	0.541957
d286_1979	1	2305922	2306650	-	BPSL1440,hypothetical protein BPSL1440, 100% id, evalue: 3e-172	3092238	BPSL1440	-	-	1002.4	428.285	715.344	1.22678	0.538299	2.279	0.0226671	0.0703177
d286_1978	1	2305495	2305836	-	BPSL1441,hypothetical protein BPSL1441, 100% id, evalue: 7e-79	3093249	BPSL1441	-	-	362.475	249.494	305.984	0.538804	0.477559	1.12825	0.259216	0.432963
d286_1977	1	2304241	2305428	-	BPSL1442,hypothetical protein BPSL1442, 99.75% id, evalue: 0.0	3093250	BPSL1442	-	-	394.926	215.867	305.396	0.870981	0.526643	1.65384	0.0981605	0.216477
d286_1976	1	2302801	2303979	-	BPSL1443,hypothetical protein BPSL1443, 100% id, evalue: 0.0	3094297	BPSL1443	-	-	109.877	94.1752	102.026	0.221545	0.511518	0.433112	0.664933	0.788118
d286_1975	1	2301361	2302425	-	BPSL1444,sugar transferase BPSL1444, 100% id, evalue: 0.0	3094298	BPSL1444	-	-	92.3482	481.433	286.891	-2.38034	0.631399	-3.76995	0.000163278	0.00117473
d286_1974	1	2300566	2301153	+	BPSL1445,lipoprotein BPSL1445, 100% id, evalue: 1e-137	3092363	BPSL1445	-	-	7967.66	4381.25	6174.45	0.862841	0.449786	1.91834	0.0550682	0.140867
d286_1973	1	2299849	2300328	+	BPSL1446,hypothetical protein BPSL1446, 100% id, evalue: 2e-112	3092364	BPSL1446	-	-	22.1686	536.759	279.464	-4.59399	1.66287	-2.76268	0.00573293	0.0235248
d286_1972	1	2299352	2299642	+	BPSL1447,hypothetical protein BPSL1447, 97.92% id, evalue: 3e-61	3091723	BPSL1447	-	-	318.118	2527.61	1422.86	-2.98964	0.895122	-3.33992	0.00083802	0.0047715
d286_1971	1	2297811	2298854	-	BPSL1448,L-asparaginase II ansB, 100% id, evalue: 0.0	3092601	BPSL1448	-	-	187.632	175.926	181.779	0.0939584	0.594726	0.157986	0.874468	0.927466
d286_1970	1	2297165	2297635	+	BPSL1449,LysM domain/BON superfamily protein BPSL1449, 100% id, evalue: 3e-111	3091724	BPSL1449	-	-	411.944	1561.96	986.953	-1.92236	0.516544	-3.72157	0.000197984	0.00139574
d286_1968	1	2295500	2296405	+	BPSL1450,2-hydroxy-3-oxopropionate reductase glxR, 100% id, evalue: 0.0	3093848	BPSL1450	-	-	0	23.6064	11.8032	-4.51204	1.75586	-2.56971	0.0101785	0.0367521
d286_1967	1	2294614	2295402	+	BPSL1451,hydroxypyruvate isomerase hyi, 99.62% id, evalue: 0.0	3092389	BPSL1451	-	-	27.7108	50.816	39.2634	-0.872144	1.80195	-0.484001	0.628385	0.760865
d286_1966	1	2292752	2294497	+	BPSL1452,glyoxylate carboligase gcl, 100% id, evalue: 0.0	3092122	BPSL1452	-	-	0	25.1643	12.5822	-4.60443	1.73068	-2.66047	0.00780317	0.0299734
d286_1965	1	2291648	2292559	-	BPSL1453,LysR family transcriptional regulator BPSL1453, 100% id, evalue: 0.0	3093334	BPSL1453	-	-	120.305	61.556	90.9306	0.968363	0.706082	1.37146	0.170232	0.323294
d286_1964	1	2290918	2291343	+	BPSL1454,cytochrome C oxidase BPSL1454, 100% id, evalue: 7e-98	3093335	BPSL1454	-	-	0	14.7194	7.35969	-3.83152	1.96806	-1.94685	0.0515522	0.133887
d286_1963	1	2290008	2290907	+	BPSL1455,hypothetical protein BPSL1455, 100% id, evalue: 0.0	3094551	BPSL1455	-	-	19.3975	92.1656	55.7816	-2.24398	1.60187	-1.40085	0.161258	0.310359
d286_1962	1	2289074	2289781	-	BPSL1456,RNA polymerase sigma factor BPSL1456, 99.57% id, evalue: 9e-166	3094552	BPSL1456	-	-	138.409	177.283	157.846	-0.35809	0.684375	-0.523237	0.60081	0.739668
d286_1961	1	2287945	2289084	-	BPSL1457,hypothetical protein BPSL1457, 94.44% id, evalue: 0.0	3094573	BPSL1457	-	-	24.9397	155.192	90.0659	-2.63427	1.67312	-1.57446	0.11538	0.243877
d286_1960	1	2287336	2287710	-	BPSL1458,30S ribosomal protein S6 rpsF, 100% id, evalue: 6e-91	3093548	BPSL1458	-	-	994.975	941.748	968.362	0.0793965	0.661799	0.119971	0.904506	0.946018
d286_1959	1	2287000	2287299	-	BPSL1459,primosomal replication protein BPSL1459, 98.99% id, evalue: 2e-67	3094574	BPSL1459	-	-	160.741	377.436	269.089	-1.23254	0.523489	-2.35447	0.018549	0.0601222
d286_1958	1	2286722	2286997	-	BPSL1460,30S ribosomal protein S18 rpsR, 100% id, evalue: 5e-63	3091799	BPSL1460	-	-	452.79	438.79	445.79	0.0451597	0.523259	0.0863047	0.931224	0.960774
d286_1957	1	2286242	2286694	-	BPSL1461,50S ribosomal protein L9 rplI, 100% id, evalue: 3e-105	3093180	BPSL1461	-	-	1122.71	646.966	884.837	0.795208	0.668586	1.18939	0.234287	0.404529
d286_1956	1	2284716	2286098	-	BPSL1462,replicative DNA helicase dnaB, 100% id, evalue: 0.0	3093450	BPSL1462	-	-	205.407	556.654	381.03	-1.43853	0.447757	-3.21276	0.00131468	0.00700929
d286_1955	1	2283951	2284577	-	BPSL1463,hypothetical protein BPSL1463, 100% id, evalue: 6e-152	3094583	BPSL1463	-	-	99.7588	374.731	237.245	-1.90878	2.14058	-0.89171	0.372548	0.548106
d286_1954	1	2282930	2283913	-	BPSL1464,integral membrane transport protein BPSL1464, 100% id, evalue: 0.0	3094584	BPSL1464	-	-	25.6782	107.847	66.7625	-2.07341	1.71087	-1.21191	0.225548	0.394097
d286_1953	1	2281481	2282695	+	BPSL1465,peptidase BPSL1465, 99.50% id, evalue: 0.0	3094544	BPSL1465	-	-	302.824	164.932	233.878	0.876107	0.789947	1.10907	0.2674	0.442076
d286_1952	1	2279607	2281241	+	BPSL1466,hypothetical protein BPSL1466, 100% id, evalue: 0.0	3094545	BPSL1466	-	-	229.053	430.87	329.961	-0.912263	0.742782	-1.22817	0.219383	0.386764
d286_1951	1	2278655	2279116	+	BPSL1467,bacterioferritin comigratory protein BPSL1467, 99.35% id, evalue: 1e-110	3094546	BPSL1467	-	-	153.312	329.092	241.202	-1.10103	0.947702	-1.16178	0.245323	0.418724
d286_1950	1	2277669	2278565	+	BPSL1468,hypothetical protein BPSL1468, 99.33% id, evalue: 0.0	3094547	BPSL1468	-	-	149.493	213.614	181.553	-0.516045	0.535937	-0.962884	0.335606	0.514786
d286_1947	1	2274705	2275658	+	BPSL1471,polymixin resistance glucosyl transferase BPSL1471, 100% id, evalue: 0.0	3093470	BPSL1471	-	-	151.443	300.675	226.059	-0.988445	0.495493	-1.99487	0.0460567	0.122898
d286_1946	1	2273493	2274644	+	BPSL1472,LPS biosynthesis-like protein BPSL1472, 100% id, evalue: 0.0	3093574	BPSL1472	-	-	220.083	577.429	398.756	-1.39244	0.55298	-2.51807	0.0118	0.0416428
d286_1945	1	2272995	2273366	+	BPSL1473,hypothetical protein BPSL1473, 100% id, evalue: 6e-83	3093575	BPSL1473	-	-	69.2769	110.607	89.942	-0.674146	2.04921	-0.328978	0.742172	0.843216
d286_1944	1	2271268	2272974	+	BPSL1474,hypothetical protein BPSL1474, 99.82% id, evalue: 0.0	3092098	BPSL1474	-	-	27.7108	82.7157	55.2132	-1.57496	1.75632	-0.896741	0.369857	0.546203
d286_1943	1	2270725	2271099	+	BPSL1475,hypothetical protein BPSL1475, 99.19% id, evalue: 1e-88	3092099	BPSL1475	-	-	22.1686	167.333	94.751	-2.91227	1.61962	-1.79812	0.0721584	0.171603
d286_1942	1	2269149	2270396	-	BPSL1476,aminotransferase BPSL1476, 99.76% id, evalue: 0.0	3092368	BPSL1476	-	-	320.744	683.004	501.874	-1.09069	0.47677	-2.28767	0.022157	0.0692407
d286_1941	1	2267776	2269080	-	BPSL1477,homoserine dehydrogenase hom, 100% id, evalue: 0.0	3094454	BPSL1477	-	-	216.144	294.232	255.188	-0.444743	2.35257	-0.189046	0.850057	0.915665
d286_1940	1	2266317	2267768	-	BPSL1478,threonine synthase thrC, 99.79% id, evalue: 0.0	3092336	BPSL1478	-	-	419.701	345.631	382.666	0.279764	0.545078	0.513256	0.607772	0.744543
d286_1939	1	2264221	2265513	-	BPSL1479,molybdopterin biosynthesis protein moeA, 98.60% id, evalue: 0.0	3094366	BPSL1479	-	-	470.629	413.198	441.913	0.188199	0.560006	0.336065	0.736822	0.839778
d286_1938	1	2263942	2264199	-	BPSL1480,molybdopterin converting factor subunit 1 moaD, 100% id, evalue: 5e-57	3091687	BPSL1480	-	-	147.625	63.6533	105.639	1.21277	1.05355	1.15113	0.249681	0.422383
d286_1937	1	2263443	2263931	-	BPSL1481,molybdopterin converting factor subunit 2 moaE, 100% id, evalue: 1e-117	3094365	BPSL1481	-	-	148.59	125.001	136.796	0.250466	0.608835	0.411385	0.68079	0.800218
d286_1936	1	2262573	2263115	+	BPSL1482,hypothetical protein BPSL1482, 99.44% id, evalue: 9e-130	3092369	BPSL1482	-	-	117.698	131.917	124.807	-0.163168	0.59357	-0.274892	0.783399	0.871746
d286_1935	1	2261892	2262320	-	BPSL1483,DNA-binding protein BPSL1483, 100% id, evalue: 9e-101	3093311	BPSL1483	-	-	302.723	834.896	568.81	-1.46299	0.51932	-2.81712	0.00484557	0.020535
d286_1934	1	2259091	2261688	-	BPSL1484,ClpB heat-shock protein clpB, 100% id, evalue: 0.0	3094211	BPSL1484	-	-	3425.13	612.557	2018.84	2.48317	0.495033	5.01617	5.2711e-07	7.2099e-06
d286_1933	1	2258420	2258842	+	BPSL1485,hypothetical protein BPSL1485, 100% id, evalue: 4e-91	3093312	BPSL1485	-	-	139.703	486.35	313.027	-1.79844	0.781895	-2.3001	0.0214425	0.0675399
d286_1932	1	2257733	2258341	+	BPSL1486,hypothetical protein BPSL1486, 100% id, evalue: 7e-128	3093390	BPSL1486	-	-	410.504	1090.78	750.641	-1.41029	0.815717	-1.7289	0.0838274	0.192874
d286_1931	1	2256883	2257377	-	BPSL1487,MerR family transcriptional regulator BPSL1487, 100% id, evalue: 3e-118	3093391	BPSL1487	-	-	49.8794	94.921	72.4002	-0.927002	1.94977	-0.475442	0.634472	0.765121
d286_1930	1	2256536	2256811	-	BPSL1488;decarboxylase 1725514:1725912 forward	3093332	BPSL1488	-	-	8.31323	66.6349	37.4741	-2.98965	1.24568	-2.40002	0.0163942	0.0544643
d286_1929	1	2254790	2256145	+	BPSL1489,hypothetical protein BPSL1489, 99.33% id, evalue: 0.0	3093333	BPSL1489	-	-	115.83	77.4154	96.6226	0.580704	0.797505	0.728152	0.466521	0.63137
d286_1928	1	2253038	2254786	+	BPSL1490,hypothetical protein BPSL1490, 100% id, evalue: 0.0	3093011	BPSL1490	-	-	30.4819	128.42	79.4509	-2.07238	1.76278	-1.17563	0.239743	0.411442
d286_1927	1	2252551	2252814	+	BPSL1491,50S ribosomal protein L31 rpmE2, 100% id, evalue: 2e-60	3093012	BPSL1491	-	-	369.166	299.525	334.345	0.301082	0.477938	0.629961	0.52872	0.680596
d286_1926	1	2251491	2252336	+	BPSL1492,hypothetical protein BPSL1492, 99.64% id, evalue: 0.0	3094806	BPSL1492	-	-	136.212	69.7581	102.985	0.964401	1.00723	0.957482	0.338324	0.51759
d286_1925	1	2249892	2251448	+	BPSL1493,hypothetical protein BPSL1493, 99.42% id, evalue: 0.0	3094807	BPSL1493	-	-	62.2766	27.6595	44.9681	1.16835	0.807353	1.44714	0.147859	0.291454
d286_1924	1	2249428	2249895	+	BPSL1494,MerR family transcriptional regulator BPSL1494, 98.06% id, evalue: 1e-103	3094530	BPSL1494	-	-	8.31323	11.6847	9.99895	-0.48152	1.46895	-0.327798	0.743065	0.843586
d286_1923	1	2247996	2249258	+	BPSL1495,transcription termination factor Rho rho, 100% id, evalue: 0.0	3094080	BPSL1495	-	-	644.771	1262.67	953.721	-0.969908	0.735021	-1.31957	0.18698	0.34582
d286_1922	1	2247807	2247932	+	BPSL1496,hypothetical protein BPSL1496, 100% id, evalue: 1e-24	3094531	BPSL1496	-	-	11.0843	42.7562	26.9202	-1.93837	1.35743	-1.42797	0.153299	0.29906
d286_1921	1	2247474	2247800	+	BPSL1497,thioredoxin 1 trxA, 100% id, evalue: 3e-76	3091475	BPSL1497	-	-	561.929	720.076	641.002	-0.35765	0.371534	-0.96263	0.335733	0.514849
d286_1919	1	2244334	2244669	-	BPSL1498;dnaX DNA polymerase III subunits gamma/tau 1735645:1738122 forward	3094276	BPSL1498	-	-	148.035	115.656	131.845	0.355318	1.3835	0.256825	0.797314	0.88146
d286_1920	1	2244666	2246810	-	BPSL1498,DNA polymerase III subunits gamma and tau dnaX, 99.40% id, evalue: 0.0	3094276	BPSL1498	-	-	731.867	898.395	815.131	-0.295496	0.467525	-0.632044	0.527358	0.679927
d286_1918	1	2243911	2244237	-	BPSL1499,hypothetical protein BPSL1499, 100% id, evalue: 2e-74	3092295	BPSL1499	-	-	149.165	207.658	178.412	-0.477854	0.457592	-1.04428	0.296356	0.47382
d286_1917	1	2243277	2243879	-	BPSL1500,recombination protein RecR recR, 100% id, evalue: 7e-147	3091893	BPSL1500	-	-	36.2702	209.032	122.651	-2.52284	0.84567	-2.98324	0.00285215	0.0132374
d286_1916	1	2242002	2243207	-	BPSL1501,transferase BPSL1501, 99.75% id, evalue: 0.0	3092296	BPSL1501	-	-	246.891	192.832	219.861	0.356901	0.500989	0.712393	0.476221	0.63818
d286_1915	1	2241136	2241897	-	BPSL1502,stationary phase survival protein SurE surE, 99.60% id, evalue: 0.0	3092285	BPSL1502	-	-	184.696	344.47	264.583	-0.89822	0.646572	-1.3892	0.164771	0.315225
d286_1914	1	2240171	2241139	-	BPSL1503,L-isoaspartate O-methyltransferase BPSL1503, 99.69% id, evalue: 0.0	3092558	BPSL1503	-	-	475.123	353.578	414.35	0.426345	0.375035	1.13681	0.255616	0.42891
d286_1913	1	2239269	2240159	-	BPSL1504,peptidase BPSL1504, 100% id, evalue: 0.0	3092559	BPSL1504	-	-	705.88	759.682	732.781	-0.10592	0.77622	-0.136457	0.89146	0.938628
d286_1912	1	2238178	2239257	-	BPSL1505,RNA polymerase sigma factor RpoS rpoS, 100% id, evalue: 0.0	3094833	BPSL1505	-	-	546.679	2571.63	1559.16	-2.23356	0.484473	-4.61028	4.02125e-06	4.28022e-05
d286_1911	1	2237394	2238170	-	BPSL1506,hypothetical protein BPSL1506, 100% id, evalue: 0.0	3094152	BPSL1506	-	-	147.05	605.978	376.514	-2.0442	0.704039	-2.90353	0.00368983	0.0164207
d286_1910	1	2236360	2237220	+	BPSL1507,hypothetical protein BPSL1507, 100% id, evalue: 0.0	3094153	BPSL1507	-	-	84.1991	179.57	131.885	-1.09158	0.541946	-2.01418	0.0439905	0.11849
d286_1909	1	2234885	2236189	-	BPSL1508,23S rRNA 5-methyluridine methyltransferase rumA, 99.77% id, evalue: 0.0	3092076	BPSL1508	-	-	194.405	247.869	221.137	-0.351239	0.533294	-0.65862	0.51014	0.666666
d286_1908	1	2234113	2234811	+	BPSL1509,hypothetical protein BPSL1509, 100% id, evalue: 3e-161	3092077	BPSL1509	-	-	2123.06	1752.91	1937.99	0.276467	0.476315	0.580428	0.561626	0.707532
d286_1907	1	2233439	2233864	-	BPSL1510,nucleoside diphosphate kinase ndk, 100% id, evalue: 2e-100	3091685	BPSL1510	-	-	1370.7	1083.72	1227.21	0.338769	0.552192	0.613499	0.539547	0.689054
d286_1906	1	2232261	2233397	-	BPSL1511,hypothetical protein BPSL1511, 100% id, evalue: 0.0	3093085	BPSL1511	-	-	415.662	817.309	616.485	-0.975313	2.48538	-0.392419	0.694748	0.810222
d286_1905	1	2231031	2232041	-	BPSL1512,hypothetical protein BPSL1512, 99.70% id, evalue: 0.0	3093086	BPSL1512	-	-	260.911	273.36	267.135	-0.0668195	0.490991	-0.136091	0.891749	0.938766
d286_1904	1	2229637	2230887	-	BPSL1513,4-hydroxy-3-methylbut-2-en-1-yl diphosphate synthase ispG, 99.76% id, evalue: 0.0	3094863	BPSL1513	-	-	731.249	522.786	627.017	0.483862	0.645268	0.749862	0.453338	0.620511
d286_1903	1	2228278	2229618	-	BPSL1514,histidyl-tRNA synthetase hisS, 100% id, evalue: 0.0	3092128	BPSL1514	-	-	400.531	334.337	367.434	0.260977	0.591994	0.440843	0.659327	0.783815
d286_1902	1	2227596	2228225	-	BPSL1515,hypothetical protein BPSL1515, 100% id, evalue: 6e-145	3094864	BPSL1515	-	-	425.963	442.069	434.016	-0.0531756	0.543432	-0.0978515	0.92205	0.956617
d286_1901	1	2226406	2227551	-	BPSL1516,hypothetical protein BPSL1516, 99.74% id, evalue: 0.0	3092255	BPSL1516	-	-	569.093	438.11	503.602	0.377625	0.517053	0.73034	0.465182	0.631061
d286_1900	1	2224793	2226094	-	BPSL1517,GTP-binding protein EngA engA, 100% id, evalue: 0.0	3092256	BPSL1517	-	-	294.492	401.557	348.024	-0.446778	0.470825	-0.948927	0.342658	0.522324
d286_1899	1	2224419	2224658	-	BPSL1518,RNA-binding protein Hfq hfq, 100% id, evalue: 3e-54	3092453	BPSL1518	-	-	451.086	1172.85	811.966	-1.37896	0.479488	-2.8759	0.00402875	0.017587
d286_1898	1	2223184	2224347	-	BPSL1519,GTP-binding protein hflX, 99.74% id, evalue: 0.0	3092452	BPSL1519	-	-	422.39	901.004	661.697	-1.09328	0.454956	-2.40304	0.0162593	0.0540766
d286_1897	1	2221774	2223102	-	BPSL1520,hypothetical protein BPSL1520, 98.19% id, evalue: 0.0	3094639	BPSL1520	-	-	409.684	264.475	337.08	0.630875	0.651804	0.96789	0.333099	0.512129
d286_1896	1	2220858	2221757	-	BPSL1521,hypothetical protein BPSL1521, 100% id, evalue: 0.0	3094640	BPSL1521	-	-	53.1428	97.0114	75.0771	-0.86577	0.712269	-1.21551	0.224172	0.392647
d286_1895	1	2220642	2220794	-	BPSL1522;hypothetical protein 1761608:1761799 forward	3092400	BPSL1522	-	-	2.77108	12.9062	7.83866	-2.19926	1.80353	-1.21942	0.222685	0.390733
d286_1894	1	2219382	2220530	-	BPSL1523,ATP phosphoribosyltransferase hisZ, 99.74% id, evalue: 0.0	3092401	BPSL1523	-	-	335.42	163.388	249.404	1.03714	0.474977	2.18356	0.0289943	0.0857436
d286_1893	1	2217911	2219242	-	BPSL1524,adenylosuccinate synthetase purA, 100% id, evalue: 0.0	3093829	BPSL1524	-	-	873.868	1165.25	1019.56	-0.415046	0.410656	-1.01069	0.312165	0.490514
d286_1892	1	2217311	2217904	-	BPSL1525,nucleotide phosphoribosyltransferase BPSL1525, 100% id, evalue: 4e-139	3092311	BPSL1525	-	-	160.723	179.293	170.008	-0.157428	2.26953	-0.069366	0.944698	0.969632
d286_1891	1	2215126	2216994	-	BPSL1526,kup system potassium uptake protein kup, 99.84% id, evalue: 0.0	3091956	BPSL1526	-	-	189.828	812.859	501.344	-2.09739	0.811513	-2.58454	0.00975095	0.0355895
d286_1890	1	2212566	2214890	+	BPSL1527,transcription accessory protein tex, 99.87% id, evalue: 0.0	3091541	BPSL1527	-	-	752.805	220.444	486.625	1.77209	0.624731	2.83657	0.00456014	0.0195764
d286_1889	1	2211677	2212426	-	BPSL1528,hypothetical protein BPSL1528, 99.20% id, evalue: 2e-172	3092312	BPSL1528	-	-	346.094	600.17	473.132	-0.794272	0.502893	-1.57941	0.114243	0.242247
d286_1888	1	2211353	2211514	-	BPSL1529,hypothetical protein BPSL1529, 100% id, evalue: 8e-31	3091985	BPSL1529	-	-	170.267	358.374	264.32	-1.07265	0.823571	-1.30244	0.192767	0.352478
d286_1887	1	2209041	2211290	-	BPSL1530,ATP-dependent DNA helicase-like protein BPSL1530, 98.81% id, evalue: 0.0	3091986	BPSL1530	-	-	303.133	281.117	292.125	0.109174	0.436053	0.250369	0.802302	0.885002
d286_1886	1	2208200	2208865	+	BPSL1531,lipoprotein BPSL1531, 99.10% id, evalue: 2e-165	3091887	BPSL1531	-	-	453.118	784.304	618.711	-0.791774	0.385889	-2.05182	0.0401873	0.110445
d286_1885	1	2206800	2207969	-	BPSL1532,ribosomal large subunit pseudouridine synthase D BPSL1532, 100% id, evalue: 0.0	3091888	BPSL1532	-	-	192.208	195.622	193.915	-0.0263889	0.681452	-0.0387245	0.96911	0.983323
d286_1884	1	2205957	2206757	-	BPSL1533,hypothetical protein BPSL1533, 100% id, evalue: 0.0	3091518	BPSL1533	-	-	288.968	182.451	235.71	0.662812	0.858451	0.772102	0.440054	0.610473
d286_1883	1	2203626	2205440	-	BPSL1534,poly-beta-hydroxybutyrate polymerase phbC, 99.50% id, evalue: 0.0	3093057	BPSL1534	-	-	322.594	768.074	545.334	-1.25111	1.1806	-1.05973	0.289268	0.466093
d286_1882	1	2202348	2203517	-	BPSL1535,acetyl-CoA acetyltransferase phbA, 100% id, evalue: 0.0	3094224	BPSL1535	-	-	598.136	1212.51	905.325	-1.01979	0.531904	-1.91724	0.0552073	0.141162
d286_1881	1	2201482	2202189	-	BPSL1536,acetyacetyl-CoA reductase phbB, 100% id, evalue: 4e-174	3093056	BPSL1536	-	-	542.077	1480.15	1011.12	-1.44943	1.03487	-1.40059	0.161336	0.310359
d286_1880	1	2200773	2201288	-	BPSL1537,hypothetical protein BPSL1537, 100% id, evalue: 7e-125	3091519	BPSL1537	-	-	161.215	1014.48	587.848	-2.65292	1.25782	-2.10914	0.0349325	0.0991642
d286_1879	1	2198802	2200139	-	BPSL1538,ribosomal protein S12 methylthiotransferase rimO, 100% id, evalue: 0.0	3093910	BPSL1538	-	-	260.5	312.221	286.36	-0.260541	0.55556	-0.46897	0.639091	0.768666
d286_1878	1	2197873	2198799	-	BPSL1539,fructokinase-like protein BPSL1539, 99.35% id, evalue: 0.0	3093911	BPSL1539	-	-	198.306	153.795	176.051	0.367561	0.779751	0.471383	0.637368	0.767524
d286_1877	1	2196593	2197759	-	BPSL1540,beta-ketothiolase BPSL1540, 99.74% id, evalue: 0.0	3093104	BPSL1540	-	-	363.705	184.696	274.201	0.977026	0.521157	1.87473	0.0608304	0.152012
d286_1876	1	2195995	2196576	-	BPSL1541,hypothetical protein BPSL1541, 99.48% id, evalue: 9e-133	3093105	BPSL1541	-	-	84.6094	31.6358	58.1226	1.41876	0.632935	2.24155	0.0249904	0.0758636
d286_1875	1	2194510	2195694	-	BPSL1542,cystathionine beta-lyase BPSL1542, 99.75% id, evalue: 0.0	3092176	BPSL1542	-	-	710.027	458.545	584.286	0.631069	0.414873	1.52111	0.128231	0.264738
d286_1874	1	2193401	2194246	+	BPSL1543,phosphoserine phosphatase BPSL1543, 100% id, evalue: 0.0	3092177	BPSL1543	-	-	128.865	138.117	133.491	-0.0992545	0.649563	-0.152802	0.878555	0.930805
d286_1873	1	2191989	2192534	-	BPSL1544,hypothetical protein BPSL1544, 100% id, evalue: 3e-131	3093861	BPSL1544	-	-	483.272	433.441	458.357	0.157144	0.370519	0.42412	0.671479	0.793385
d286_1872	1	2190486	2191304	+	BPSL1545,ABC transporter membrane protein BPSL1545, 99.63% id, evalue: 0.0	3093862	BPSL1545	-	-	112.648	40.927	76.7877	1.46024	0.513276	2.84494	0.00444196	0.0191242
d286_1871	1	2189794	2190489	+	BPSL1546,ABC transporter ATP-binding protein BPSL1546, 99.57% id, evalue: 4e-157	3093241	BPSL1546	-	-	0	28.6913	14.3456	-4.79387	1.71746	-2.79125	0.00525044	0.0219229
d286_1870	1	2187168	2189660	-	BPSL1547;hypothetical protein 1792856:1795330 forward	3093242	BPSL1547	-	-	363.87	251.438	307.654	0.532766	0.529601	1.00598	0.314427	0.49292
d286_1869	1	2185118	2186686	-	BPSL1548,ABC transporter ATP-binding protein BPSL1548, 100% id, evalue: 0.0	3093243	BPSL1548	-	-	433.147	467.02	450.083	-0.108746	0.371171	-0.292982	0.769536	0.862742
d286_1868	1	2184372	2184971	+	BPSL1549,hypothetical protein BPSL1549, 100% id, evalue: 4e-148	3093244	BPSL1549	-	-	259.781	2563.21	1411.49	-3.30319	0.666535	-4.95577	7.20445e-07	9.50476e-06
d286_1867	1	2182584	2184020	-	BPSL1550,betaine aldehyde dehydrogenase BPSL1550, 100% id, evalue: 0.0	3094163	BPSL1550	-	-	514.821	530.698	522.759	-0.043864	0.408838	-0.107289	0.914559	0.951833
d286_1866	1	2181195	2182385	-	BPSL1551,2-nitropropane dioxygenase BPSL1551, 100% id, evalue: 0.0	3094164	BPSL1551	-	-	550.352	193.123	371.738	1.51067	0.742405	2.03483	0.0418678	0.113907
d286_1865	1	2180478	2181062	-	BPSL1552,outer membrane protein BPSL1552, 100% id, evalue: 2e-140	3093192	BPSL1552	-	-	2045.43	133.516	1089.47	3.93691	0.569047	6.91843	4.56669e-12	1.46875e-10
d286_1864	1	2180150	2180353	+	BPSL1553,hypothetical protein BPSL1553, 100% id, evalue: 7e-47	3093193	BPSL1553	-	-	297.755	78.7779	188.267	1.91885	0.431145	4.45059	8.56347e-06	8.49211e-05
d286_1863	1	2178432	2179739	+	BPSL1554,metal-ion transport system, membrane protein BPSL1554, 99.54% id, evalue: 0.0	3092464	BPSL1554	-	-	407.714	231.309	319.512	0.817941	0.675434	1.21099	0.2259	0.394514
d286_1862	1	2176951	2178045	-	BPSL1555,putrescine-binding periplasmic protein potF, 100% id, evalue: 0.0	3091817	BPSL1555	-	-	849.073	1651.7	1250.39	-0.959782	0.538269	-1.78309	0.0745714	0.175932
d286_1861	1	2175700	2176860	-	BPSL1556,putrescine transport ATP-binding protein potG, 99.74% id, evalue: 0.0	3091818	BPSL1556	-	-	505.131	272.421	388.776	0.890389	0.562036	1.58422	0.113143	0.240621
d286_1860	1	2174774	2175637	-	BPSL1557,putrescine transport system permease potH, 100% id, evalue: 0.0	3092751	BPSL1557	-	-	8.31323	111.734	60.0234	-3.73494	1.20347	-3.10347	0.00191266	0.00958748
d286_1859	1	2173959	2174777	-	BPSL1558,putrescine transport system permease potI, 100% id, evalue: 0.0	3092752	BPSL1558	-	-	50.1256	104.607	77.3662	-1.05846	1.01059	-1.04737	0.294931	0.472239
d286_1858	1	2172916	2173704	+	BPSL1559,hypothetical protein BPSL1559, 100% id, evalue: 4e-177	3092465	BPSL1559	-	-	48.011	27.462	37.7365	0.803418	0.690676	1.16323	0.244735	0.41784
d286_1857	1	2171188	2172858	+	BPSL1560,hypothetical protein BPSL1560, 100% id, evalue: 0.0	3092114	BPSL1560	-	-	236.956	50.9303	143.943	2.2168	0.615065	3.60418	0.000313146	0.00204974
d286_1856	1	2170253	2171137	+	BPSL1561,metallo-beta-lactamase BPSL1561, 100% id, evalue: 0.0	3092115	BPSL1561	-	-	0	38.9464	19.4732	-5.23483	1.70196	-3.07577	0.00209962	0.0103331
d286_1855	1	2168638	2169993	-	BPSL1562,transcriptional regulatory protein BPSL1562, 95.34% id, evalue: 0.0	3092373	BPSL1562	-	-	293.034	118.996	206.015	1.29963	0.459489	2.82843	0.00467773	0.0199516
d286_1854	1	2167762	2168289	-	BPSL1563,hypothetical protein BPSL1563, 100% id, evalue: 6e-125	3092374	BPSL1563	-	-	38.7951	26.2034	32.4992	0.567811	1.90365	0.298275	0.765494	0.860024
d286_1853	1	2167527	2167751	-	BPSL1564,transcriptional regulatory protein BPSL1564, 100% id, evalue: 9e-49	3094735	BPSL1564	-	-	0	10.4774	5.23872	-3.33973	2.01795	-1.65501	0.0979224	0.216112
d286_1851	1	2166682	2166858	-	BPSL1564b;BPSL1564b BPSL1564b hypothetical protein 1814995:1815807 forward	18093823	BPSL1564b	-	-	17.1188	2.65292	9.88587	2.68462	1.77514	1.51234	0.130447	0.267364
d286_1852	1	2166837	2167505	-	BPSL1564b;BPSL1564b BPSL1564b hypothetical protein 1814995:1815807 forward	18093823	BPSL1564b	-	-	30.728	8.67794	19.703	1.82898	0.866842	2.10993	0.0348643	0.0990181
d286_1850	1	2165134	2166165	+	BPSL1565,MerR family transcriptional regulator BPSL1565, 100% id, evalue: 0.0	3094736	BPSL1565	-	-	62.5228	149.523	106.023	-1.26006	1.12256	-1.12249	0.261656	0.435321
d286_1849	1	2162757	2164661	+	BPSL1566,outer membrane lipoprotein BPSL1566, 99.84% id, evalue: 0.0	3093978	BPSL1566	-	-	267.109	22.9271	145.018	3.54143	0.434682	8.14717	3.72544e-16	1.83193e-14
d286_1848	1	2159584	2162754	+	BPSL1567,drug-resistance cell envelope-like protein BPSL1567, 99.91% id, evalue: 0.0	3093979	BPSL1567	-	-	167.66	48.7578	108.209	1.78253	0.769352	2.31692	0.0205081	0.0652529
d286_1847	1	2158472	2159587	+	BPSL1568,lipoprotein BPSL1568, 99.46% id, evalue: 0.0	3094780	BPSL1568	-	-	66.5059	17.888	42.1969	1.89532	2.07003	0.9156	0.359877	0.538057
d286_1846	1	2157644	2158225	-	BPSL1569,TetR family regulatory protein BPSL1569, 100% id, evalue: 7e-141	3094781	BPSL1569	-	-	93.1688	118.2	105.684	-0.34492	0.618755	-0.557443	0.577225	0.721228
d286_1845	1	2155615	2157354	+	BPSL1570,voltage-gated ClC-type chloride channel ClcB BPSL1570, 99.83% id, evalue: 0.0	3094589	BPSL1570	-	-	116.878	130.548	123.713	-0.158383	1.10135	-0.143807	0.885653	0.935419
d286_1844	1	2154480	2155505	+	BPSL1571,hypothetical protein BPSL1571, 99.41% id, evalue: 0.0	3094590	BPSL1571	-	-	311.876	120.415	216.145	1.37239	1.09617	1.25198	0.210577	0.375243
d286_1843	1	2153422	2154324	-	BPSL1572,LysR family transcriptional regulator BPSL1572, 100% id, evalue: 0.0	3091969	BPSL1572	-	-	248.286	57.4563	152.871	2.11044	0.572844	3.68415	0.000229468	0.00157478
d286_1842	1	2152875	2153360	+	BPSL1573,hypothetical protein BPSL1573, 99.32% id, evalue: 3e-100	3091970	BPSL1573	-	-	5.54216	65.9304	35.7363	-3.55596	1.28188	-2.77401	0.00553693	0.022942
d286_1841	1	2151926	2152690	-	BPSL1574,hypothetical protein BPSL1574, 99.21% id, evalue: 6e-171	3093366	BPSL1574	-	-	8.31323	23.0578	15.6855	-1.46196	1.58655	-0.92147	0.356805	0.535027
d286_1840	1	2150853	2151842	-	BPSL1575,sugar kinase BPSL1575, 99.70% id, evalue: 0.0	3093367	BPSL1575	-	-	16.6265	173.082	94.8543	-3.3741	1.47894	-2.28143	0.0225229	0.0700164
d286_1839	1	2149491	2150768	-	BPSL1576,transport related membrane protein BPSL1576, 100% id, evalue: 0.0	3092376	BPSL1576	-	-	165.463	2403.57	1284.52	-3.85981	0.535171	-7.2123	5.50155e-13	1.97194e-11
d286_1838	1	2148509	2149486	-	BPSL1577,2-ketogluconate reductase tkrA, 100% id, evalue: 0.0	3094802	BPSL1577	-	-	476.682	1647.5	1062.09	-1.78947	0.644984	-2.77444	0.00552965	0.0229278
d286_1837	1	2146858	2147901	-	BPSL1578,LacI family transcriptional regulator BPSL1578, 99.71% id, evalue: 0.0	3092377	BPSL1578	-	-	381.153	954.655	667.904	-1.32499	0.720335	-1.83941	0.0658548	0.160523
d286_1836	1	2146012	2146800	-	BPSL1579,hypothetical protein BPSL1579, 100% id, evalue: 0.0	3093531	BPSL1579	-	-	110.123	284.423	197.273	-1.3704	0.647206	-2.11741	0.0342253	0.0977068
d286_1835	1	2145635	2145997	-	BPSL1580,hypothetical protein BPSL1580, 100% id, evalue: 3e-84	3093532	BPSL1580	-	-	39.1233	126.095	82.6089	-1.68482	0.751706	-2.24132	0.0250051	0.0758696
d286_1834	1	2144808	2145257	+	BPSL1581,hypothetical protein BPSL1581, 100% id, evalue: 4e-102	3093560	BPSL1581	-	-	33.2529	75.674	54.4635	-1.18415	1.81708	-0.65168	0.514608	0.670004
d286_1833	1	2143607	2144632	-	BPSL1582,depolymerase BPSL1582, 100% id, evalue: 0.0	3093561	BPSL1582	-	-	84.2812	278.568	181.425	-1.72426	0.627648	-2.74718	0.00601096	0.0244465
d286_1832	1	2142558	2143073	+	BPSL1583,hypothetical protein BPSL1583, 98.25% id, evalue: 2e-119	3091719	BPSL1583	-	-	103.022	327.135	215.079	-1.66551	1.04306	-1.59675	0.110322	0.236401
d286_1829	1	2140168	2140749	-	BPSL1588,AsnC family transcriptional regulator BPSL1588, 100% id, evalue: 3e-104	3093966	BPSL1588	-	-	0	147.646	73.8228	-7.15727	1.64719	-4.34515	1.3918e-05	0.000131448
d286_1828	1	2139031	2140113	-	BPSL1589,hypothetical protein BPSL1589, 99.72% id, evalue: 0.0	3093967	BPSL1589	-	-	30.4819	731.528	381.005	-4.58234	1.73541	-2.6405	0.00827847	0.0313014
d286_1827	1	2138678	2139001	+	BPSL1590;hypothetical protein 1843714:1844196 reverse	3093590	BPSL1590	-	-	220.986	1604.36	912.67	-2.86074	0.854202	-3.34901	0.000810995	0.00463983
d286_1825	1	2137118	2138218	-	BPSL1591,hypothetical protein BPSL1591, 99.73% id, evalue: 0.0	3093591	BPSL1591	-	-	1375.16	114.421	744.791	3.58719	0.338201	10.6067	2.77432e-26	3.439e-24
d286_1824	1	2136295	2136915	+	BPSL1592,ATP-ase BPSL1592, 99.51% id, evalue: 3e-152	3093904	BPSL1592	-	-	226.427	435.69	331.058	-0.943449	0.731098	-1.29045	0.196893	0.35758
d286_1822	1	2134955	2135932	-	BPSL1593,metal ion transport protein BPSL1593, 100% id, evalue: 0.0	3091673	BPSL1593	-	-	204.258	304.473	254.366	-0.574989	0.647136	-0.888514	0.374264	0.549582
d286_1821	1	2134657	2134947	+	BPSL1594,hypothetical protein BPSL1594, 96.88% id, evalue: 2e-54	3091674	BPSL1594	-	-	52.6505	191.089	121.87	-1.85854	1.96306	-0.946757	0.343763	0.522983
d286_1820	1	2133665	2134063	-	BPSL1595,lipoprotein BPSL1595, 100% id, evalue: 3e-92	3092013	BPSL1595	-	-	39.1233	35.9602	37.5418	0.12499	0.77372	0.161545	0.871664	0.92577
d286_1818	1	2132803	2133030	+	BPSL1596,hypothetical protein BPSL1596, 98.67% id, evalue: 1e-46	3092014	BPSL1596	-	-	14.1016	91.6195	52.8605	-2.70294	0.857099	-3.15359	0.00161275	0.00830091
d286_1816	1	2129540	2131969	+	BPSL1598,transport-related, membrane protein BPSL1598, 99.88% id, evalue: 0.0	3094322	BPSL1598	-	-	0	242.351	121.176	-7.8721	1.60654	-4.90003	9.58232e-07	1.20284e-05
d286_1815	1	2126990	2129122	+	BPSL1599,membrane linked regulatory protein BPSL1599, 99.58% id, evalue: 0.0	3091843	BPSL1599	-	-	87.4625	44.6162	66.0393	0.969198	0.602657	1.60821	0.10779	0.232541
d286_1814	1	2126437	2126931	+	BPSL1600,cytochrome c-related lipoprotein BPSL1600, 100% id, evalue: 5e-114	3091844	BPSL1600	-	-	0	7.29693	3.64847	-2.81794	2.12587	-1.32554	0.184991	0.343109
d286_1813	1	2126005	2126415	+	BPSL1601,hypothetical protein BPSL1601, 99.25% id, evalue: 2e-91	3094123	BPSL1601	-	-	16.6265	4.75309	10.6898	1.81199	1.73554	1.04405	0.296464	0.47382
d286_1812	1	2125739	2126008	+	BPSL1602,hypothetical protein BPSL1602, 98.88% id, evalue: 3e-57	3094124	BPSL1602	-	-	0	1.93515	0.967575	-0.903677	2.99823	-0.301404	0.763107	NA
d286_1811	1	2125198	2125728	+	BPSL1603,lipoprotein BPSL1603, 98.86% id, evalue: 3e-127	3091981	BPSL1603	-	-	8.31323	1.50477	4.909	2.47971	1.80546	1.37345	0.169612	0.322354
d286_1810	1	2124365	2125201	+	BPSL1604,hypothetical protein BPSL1604, 99.64% id, evalue: 0.0	3091982	BPSL1604	-	-	0	1.59322	0.796611	-0.623317	3.17566	-0.196279	0.844392	NA
d286_1809	1	2123454	2124368	+	BPSL1605,copper-related ABC transporter ATP-binding protein BPSL1605, 100% id, evalue: 0.0	3091677	BPSL1605	-	-	8.31323	8.46711	8.39017	-0.015834	1.56144	-0.0101406	0.991909	0.996767
d286_1808	1	2122207	2123457	+	BPSL1606,copper-binding periplasmic protein BPSL1606, 99.76% id, evalue: 0.0	3091678	BPSL1606	-	-	121.782	7.77591	64.7791	3.97003	0.903664	4.39326	1.11661e-05	0.000107159
d286_1807	1	2120059	2122026	+	BPSL1607,nitrous-oxide reductase nosZ, 99.69% id, evalue: 0.0	3093662	BPSL1607	-	-	330.105	17.866	173.986	4.20706	0.700548	6.00538	1.90886e-09	4.19104e-08
d286_1806	1	2118320	2119369	-	BPSL1608,thiamine biosynthesis lipoprotein BPSL1608, 100% id, evalue: 0.0	3094171	BPSL1608	-	-	106.204	18.3023	62.2529	2.53668	0.834517	3.0397	0.00236814	0.0114092
d286_1805	1	2117294	2118211	-	BPSL1609,ABC transporter ATP-binding protein BPSL1609, 98.36% id, evalue: 0.0	3094172	BPSL1609	-	-	0	12.3696	6.18479	-3.57906	2.61187	-1.37031	0.170591	0.323481
d286_1804	1	2116557	2117297	-	BPSL1610,ABC transporter membrane protein BPSL1610, 100% id, evalue: 2e-167	3094497	BPSL1610	-	-	8.31323	2.89906	5.60614	1.52736	1.61169	0.947681	0.343292	0.522534
d286_1803	1	2114793	2116382	-	BPSL1611,methyl-accepting chemotaxis transmembrane protein BPSL1611, 99.62% id, evalue: 0.0	3094498	BPSL1611	-	-	22.1686	25.0979	23.6332	-0.17546	1.71788	-0.102138	0.918647	0.954085
d286_1802	1	2114188	2114598	-	BPSL1612,hypothetical protein BPSL1612, 95.59% id, evalue: 1e-85	3093237	BPSL1612	-	-	2.77108	8.97127	5.87117	-1.67586	1.72883	-0.969362	0.332365	0.511264
d286_1801	1	2111934	2113973	-	BPSL1613,dihydroxyacetone kinase BPSL1613, 98.54% id, evalue: 0.0	3093238	BPSL1613	-	-	50.782	316.149	183.465	-2.64027	0.648912	-4.06876	4.72632e-05	0.000396191
d286_1800	1	2110844	2111893	+	BPSL1614,hypothetical protein BPSL1614, 97.99% id, evalue: 0.0	3091959	BPSL1614	-	-	84.4453	811.195	447.82	-3.26471	0.496697	-6.57284	4.93645e-11	1.33509e-09
d286_1799	1	2109846	2110844	+	BPSL1615,iron-sulfur protein BPSL1615, 99.38% id, evalue: 0.0	3091960	BPSL1615	-	-	39.5336	2.24317	20.8884	4.14519	0.865656	4.78849	1.6804e-06	1.99219e-05
d286_1798	1	2108538	2109839	+	BPSL1616,transport related membrane protein BPSL1616, 100% id, evalue: 0.0	3093652	BPSL1616	-	-	52.6505	987.811	520.231	-4.22847	1.93631	-2.18378	0.0289782	0.0857386
d286_1797	1	2106977	2108419	+	BPSL1617,hydroxylase BPSL1617, 99.79% id, evalue: 0.0	3093653	BPSL1617	-	-	0	6124.39	3062.2	-12.5315	1.61861	-7.74212	9.77699e-15	4.15522e-13
d286_1796	1	2106141	2106839	+	BPSL1618,hypothetical protein BPSL1618, 100% id, evalue: 2e-176	3092088	BPSL1618	-	-	170.185	6697.89	3434.04	-5.29757	0.875653	-6.04985	1.4498e-09	3.24296e-08
d286_1792	1	2102621	2103211	-	BPSL1622,hypothetical protein BPSL1622, 99.49% id, evalue: 7e-143	3092750	BPSL1622	-	-	773.553	436.245	604.899	0.826077	0.619245	1.33401	0.182202	0.340591
d286_1791	1	2101230	2102318	+	BPSL1623,hypothetical protein BPSL1623, 99.45% id, evalue: 0.0	3092283	BPSL1623	-	-	183.895	291.823	237.859	-0.667202	0.743199	-0.897742	0.369323	0.546081
d286_1790	1	2100747	2101031	+	BPSL1624;hypothetical protein 1881764:1881955 reverse	3092284	BPSL1624	-	-	36.5984	15.6962	26.1473	1.22278	0.813567	1.50298	0.132844	0.270785
d286_1789	1	2100178	2100645	-	BPSL1625,hypothetical protein BPSL1625, 100% id, evalue: 1e-111	3091575	BPSL1625	-	-	120.633	250.54	185.587	-1.05335	0.505174	-2.08513	0.0370579	0.103616
d286_1788	1	2098493	2099008	-	BPSL1626,fimbrial subunit type 1 BPSL1626, 100% id, evalue: 4e-117	3091576	BPSL1626	-	-	8.31323	477.493	242.903	-5.82933	1.14179	-5.10541	3.30074e-07	4.82541e-06
d286_1787	1	2097624	2098298	-	BPSL1627,fimbrial assembly chaperone BPSL1627, 99.11% id, evalue: 3e-161	3092023	BPSL1627	-	-	30.4819	570.492	300.487	-4.22368	1.7464	-2.4185	0.0155847	0.0521829
d286_1786	1	2095131	2097566	-	BPSL1628,fimbrial usher protein BPSL1628, 98.75% id, evalue: 0.0	3092024	BPSL1628	-	-	8.31323	726.594	367.453	-6.43501	1.14358	-5.62709	1.8327e-08	3.42356e-07
d286_1785	1	2094104	2095075	-	BPSL1629,type-1 fimbrial protein subunit A BPSL1629, 99.07% id, evalue: 0.0	3094243	BPSL1629	-	-	0	174.051	87.0257	-7.39453	1.6039	-4.61035	4.01984e-06	4.28022e-05
d286_1783	1	2089294	2089557	-	BPSL1631;outer membrane protein 1889771:1893145 forward	3094819	BPSL1631	-	-	0	7.43398	3.71699	-2.84462	2.14453	-1.32646	0.184688	0.342868
d286_1781	1	2087476	2087859	-	BPSL1632,hypothetical protein BPSL1632, 100% id, evalue: 2e-91	3094820	BPSL1632	-	-	0	41.1017	20.5509	-5.3119	1.93328	-2.74762	0.00600302	0.0244309
d286_1780	1	2086524	2087153	-	BPSL1633,two-component system, response regulator BPSL1633, 100% id, evalue: 5e-153	3092021	BPSL1633	-	-	229.545	411.872	320.708	-0.844058	0.91216	-0.925339	0.35479	0.53308
d286_1779	1	2083276	2086524	-	BPSL1634,two-component regulatory system sensor kinase BPSL1634, 100% id, evalue: 0.0	3092022	BPSL1634	-	-	82.1665	1099.13	590.647	-3.74369	0.842171	-4.44528	8.77768e-06	8.67561e-05
d286_1778	1	2082155	2082949	-	BPSL1635,hypothetical protein BPSL1635, 100% id, evalue: 0.0	3091764	BPSL1635	-	-	53.9634	352.172	203.067	-2.70885	1.04474	-2.59285	0.00951835	0.0350242
d286_1777	1	2081480	2081788	-	BPSL1636,regulatory protein BPSL1636, 100% id, evalue: 5e-71	3091765	BPSL1636	-	-	8.31323	79.795	44.0541	-3.24917	1.20583	-2.69456	0.00704825	0.0278282
d286_1776	1	2080927	2081223	+	BPSL1637;lipase 1902196:1903266 reverse	3091643	BPSL1637	-	-	8.31323	51.0534	29.6833	-2.60636	1.32836	-1.96209	0.0497518	0.130715
d286_1770	1	2076628	2077014	-	BPSL1658a;BPSL1658a BPSL1658a DNA-biding protein 1921337:1921723 forward		BPSL1658a	-	-	0	13.5149	6.75747	-3.7069	2.01846	-1.8365	0.0662836	0.161247
d286_1769	1	2075242	2076006	-	BPSL1659,hypothetical protein BPSL1659, 99.61% id, evalue: 0.0	3094500	BPSL1659	-	-	0	18.0013	9.00063	-4.12057	1.92294	-2.14285	0.0321248	0.0930588
d286_1768	1	2073314	2075029	-	BPSL1660,outer membrane protein BPSL1660, 98.77% id, evalue: 0.0	3094713	BPSL1660	-	-	56.8166	47.1362	51.9764	0.267172	1.09485	0.244026	0.807211	0.888734
d286_1766	1	2063515	2064759	-	BPSL1661;hypothetical protein 1925148:1934837 forward	3094714	BPSL1661	-	-	5.54216	36.3668	20.9545	-2.698	1.30968	-2.06004	0.0393946	0.108719
d286_1767	1	2064747	2073128	-	BPSL1661,hemolysin-like protein BPSL1661, 99.39% id, evalue: 0.0	3094714	BPSL1661	-	-	140.113	311.099	225.606	-1.14986	0.672059	-1.71095	0.0870911	0.198164
d286_1765	1	2062910	2063317	-	BPSL1662,hypothetical protein BPSL1662, 99.26% id, evalue: 4e-94	3094336	BPSL1662	-	-	0	8.95204	4.47602	-3.11282	2.04854	-1.51954	0.128628	0.265176
d286_1764	1	2062038	2062913	-	BPSL1663,hypothetical protein BPSL1663, 99.66% id, evalue: 0.0	3094337	BPSL1663	-	-	5.54216	14.2446	9.89338	-1.34688	1.40689	-0.95735	0.338391	0.51759
d286_1763	1	2059712	2061835	-	BPSL1664,toxin transport-related membrane protein BPSL1664, 100% id, evalue: 0.0	3091563	BPSL1664	-	-	8.31323	45.3689	26.8411	-2.43584	1.31075	-1.85836	0.0631184	0.155832
d286_1762	1	2058306	2059715	-	BPSL1665,toxin-related secretion protein BPSL1665, 99.79% id, evalue: 0.0	3091564	BPSL1665	-	-	0	21.8017	10.9008	-4.39805	2.53619	-1.73412	0.0828974	0.191255
d286_1761	1	2053831	2058186	-	BPSL1666,hypothetical protein BPSL1666, 99.86% id, evalue: 0.0	3093605	BPSL1666	-	-	8.31323	202.922	105.617	-4.59559	1.19719	-3.83865	0.00012371	0.000920097
d286_1760	1	2052164	2053747	-	BPSL1667,hypothetical protein BPSL1667, 99.81% id, evalue: 0.0	3093606	BPSL1667	-	-	8.31323	120.381	64.347	-3.8434	1.28053	-3.00142	0.00268721	0.0126195
d286_1759	1	2051283	2051609	-	BPSL1668;adenylyl-sulfate kinase 1946220:1947071 forward	3093619	BPSL1668	-	-	22.1686	25.9394	24.054	-0.223035	1.7203	-0.129649	0.896844	0.942463
d286_1758	1	2049557	2050270	-	BPSL1669,two component system response regulator BPSL1669, 97.05% id, evalue: 6e-169	3091933	BPSL1669	-	-	0	22.2387	11.1193	-4.42593	1.76531	-2.50717	0.0121702	0.0426207
d286_1757	1	2048465	2049331	+	BPSL1670;transposase 1949196:1949891 reverse	3091934	BPSL1670	-	-	0	6.17535	3.08768	-2.57717	2.20462	-1.16899	0.242408	0.414462
d286_1756	1	2047616	2048011	-	BPSL1671,hypothetical protein BPSL1671, 100% id, evalue: 4e-92	3092596	BPSL1671	-	-	0	48.0491	24.0245	-5.53727	2.08275	-2.65863	0.00784589	0.0300599
d286_1754	1	2044928	2045698	-	BPSL1672,hypothetical protein BPSL1672, 99.61% id, evalue: 0.0	3092597	BPSL1672	-	-	13.8554	64.6833	39.2694	-2.21604	1.47925	-1.49809	0.13411	0.27234
d286_1752	1	2042820	2043920	+	BPSL1674,outer membrane porin BPSL1674, 100% id, evalue: 0.0	3092921	BPSL1674	-	-	0	20.414	10.207	-4.30222	1.82059	-2.36309	0.0181232	0.0591478
d286_1751	1	2042092	2042529	+	BPSL1675,transposase BPSL1675, 94.63% id, evalue: 3e-97	3094329	BPSL1675	-	-	0	5.14362	2.57181	-2.31272	2.46904	-0.936692	0.348917	0.528106
d286_1750	1	2040344	2041978	+	BPSL1676,exported histidine ammonia-lyase BPSL1676, 99.45% id, evalue: 0.0	3094330	BPSL1676	-	-	55.9139	18.9344	37.4242	1.56476	0.744644	2.10135	0.0356099	0.100512
d286_1749	1	2039004	2040326	+	BPSL1677,transport-related, integral membrane protein BPSL1677, 99.53% id, evalue: 0.0	3093756	BPSL1677	-	-	0	6.47602	3.23801	-2.64595	2.16382	-1.22281	0.221401	0.389283
d286_1748	1	2037327	2038967	+	BPSL1678,urocanate hydratase BPSL1678, 100% id, evalue: 0.0	3093757	BPSL1678	-	-	25.6782	19.0096	22.3439	0.430995	1.78853	0.240977	0.809573	0.890401
d286_1747	1	2036217	2037308	+	BPSL1679,hypothetical protein BPSL1679, 100% id, evalue: 0.0	3093592	BPSL1679	-	-	5.54216	15.4679	10.505	-1.46573	1.38041	-1.06181	0.288321	0.465376
d286_1746	1	2035146	2036036	+	BPSL1680,LysR family transcriptional regulator BPSL1680, 99.66% id, evalue: 0.0	3093593	BPSL1680	-	-	30.4819	83.5227	57.0023	-1.45182	1.77903	-0.81607	0.41446	0.587571
d286_1745	1	2033661	2035046	-	BPSL1681,allantoinase BPSL1681, 100% id, evalue: 0.0	3094798	BPSL1681	-	-	0	18.2638	9.13192	-4.14223	1.79146	-2.31222	0.0207658	0.0657916
d286_1744	1	2032384	2033664	-	BPSL1682,allantoate amidohydrolase BPSL1682, 100% id, evalue: 0.0	3094799	BPSL1682	-	-	0	9.86874	4.93437	-3.25338	2.03757	-1.59669	0.110334	0.236401
d286_1742	1	2030085	2030609	-	BPSL1686,RNA polymerase sigma factor BPSL1686, 100% id, evalue: 2e-122	3091664	BPSL1686	-	-	48.011	147.771	97.8908	-1.62431	0.706924	-2.29771	0.0215782	0.0677879
d286_1741	1	2029447	2030088	-	BPSL1687,hypothetical protein BPSL1687, 99.53% id, evalue: 2e-144	3094119	BPSL1687	-	-	116.486	79.9761	98.2312	0.541429	1.12263	0.482287	0.629602	0.761459
d286_1740	1	2028853	2029428	+	BPSL1688,hypothetical protein BPSL1688, 99.48% id, evalue: 1e-127	3094120	BPSL1688	-	-	5.54216	70.2311	37.8866	-3.647	1.27203	-2.86707	0.00414296	0.0180458
d286_1739	1	2028218	2028721	+	BPSL1689,hypothetical protein BPSL1689, 100% id, evalue: 8e-118	3094125	BPSL1689	-	-	107.27	25.6758	66.4731	2.0609	0.624589	3.2996	0.000968225	0.0054211
d286_1738	1	2027433	2028212	+	BPSL1690,hypothetical protein BPSL1690, 100% id, evalue: 0.0	3094126	BPSL1690	-	-	354.572	22.6324	188.602	3.96801	0.455987	8.70202	3.26028e-18	2.04244e-16
d286_1737	1	2026649	2027443	+	BPSL1691,hypothetical protein BPSL1691, 99.24% id, evalue: 0.0	3091628	BPSL1691	-	-	861.969	18.9155	440.442	5.50971	2.02843	2.71624	0.00660282	0.0263493
d286_1736	1	2026187	2026498	+	BPSL1692,hypothetical protein BPSL1692, 100% id, evalue: 9e-70	3091629	BPSL1692	-	-	4227.55	25.8349	2126.69	7.35492	0.453174	16.2298	3.10419e-59	3.07832e-56
d286_1734	1	2022361	2024733	+	BPSL1710,penicillin amidase BPSL1710, 99.24% id, evalue: 0.0	3091709	BPSL1710	-	-	79.3955	23.3956	51.3955	1.76154	0.968634	1.81858	0.0689749	0.165758
d286_1733	1	2020587	2022236	+	BPSL1711,carbamoyl transferase BPSL1711, 99.64% id, evalue: 0.0	3091710	BPSL1711	-	-	144.197	42.61	93.4035	1.75782	0.717714	2.4492	0.0143175	0.0487072
d286_1732	1	2001612	2020424	+	BPSL1712,non-ribosomal antibiotic-related peptide synthase BPSL1712, 99.49% id, evalue: 0.0	3093426	BPSL1712	-	-	1553.17	295.942	924.554	2.392	0.377911	6.32952	2.45928e-10	6.1482e-09
d286_1731	1	2000983	2001615	+	BPSL1713,acetyltransferase BPSL1713, 100% id, evalue: 4e-137	3093427	BPSL1713	-	-	0	14.3816	7.19082	-3.79694	1.87349	-2.02667	0.0426964	0.115527
d286_1730	1	1999826	2000986	+	BPSL1714,threonine aldolase BPSL1714, 100% id, evalue: 0.0	3092243	BPSL1714	-	-	61.8664	26.632	44.2492	1.21736	0.71454	1.7037	0.0884366	0.200636
d286_1729	1	1997039	1999783	+	BPSL1715,argininosuccinate lyase BPSL1715, 99.55% id, evalue: 0.0	3092244	BPSL1715	-	-	107.352	25.5251	66.4388	2.07259	0.824129	2.51489	0.0119071	0.0419213
d286_1728	1	1995919	1997046	+	BPSL1716,cysteine synthase BPSL1716, 99.73% id, evalue: 0.0	3091623	BPSL1716	-	-	8.31323	11.8997	10.1065	-0.506376	1.46323	-0.346066	0.729293	0.833138
d286_1727	1	1995281	1995922	+	BPSL1717,hypothetical protein BPSL1717, 99.53% id, evalue: 2e-151	3091624	BPSL1717	-	-	19.972	10.1886	15.0803	0.967229	1.73265	0.558238	0.576682	0.721004
d286_1726	1	1994052	1995284	+	BPSL1718,hypothetical protein BPSL1718, 99.76% id, evalue: 0.0	3094603	BPSL1718	-	-	0	13.7523	6.87617	-3.73243	1.87839	-1.98704	0.0469182	0.124793
d286_1725	1	1993114	1993998	+	BPSL1719,kinase BPSL1719, 100% id, evalue: 0.0	3094604	BPSL1719	-	-	49.8794	10.8386	30.359	2.20353	2.0013	1.10105	0.270875	0.445864
d286_1724	1	1991684	1993084	+	BPSL1720,argininosuccinate lyase BPSL1720, 99.79% id, evalue: 0.0	3093740	BPSL1720	-	-	237.694	47.3956	142.545	2.32562	0.769446	3.02246	0.00250726	0.011906
d286_1723	1	1990473	1991687	+	BPSL1721,argininosuccinate synthase BPSL1721, 100% id, evalue: 0.0	3093741	BPSL1721	-	-	101.318	49.658	75.488	1.02827	0.499952	2.05675	0.0397106	0.10954
d286_1722	1	1989623	1990432	+	BPSL1722,formyl transferase BPSL1722, 99.63% id, evalue: 0.0	3094289	BPSL1722	-	-	22.1686	20.8003	21.4845	0.0952893	1.71954	0.0554156	0.955807	0.976654
d286_1721	1	1988476	1989558	+	BPSL1723,hypothetical protein BPSL1723, 100% id, evalue: 0.0	3094290	BPSL1723	-	-	186.42	91.3461	138.883	1.02802	0.676846	1.51884	0.128803	0.265275
d286_1720	1	1987456	1988448	+	BPSL1724,histidinol-phosphate aminotransferase BPSL1724, 99.70% id, evalue: 0.0	3092858	BPSL1724	-	-	86.5599	86.506	86.5329	0.00250787	0.82887	0.00302564	0.997586	0.998425
d286_1719	1	1986582	1987376	+	BPSL1725,hypothetical protein BPSL1725, 100% id, evalue: 0.0	3092859	BPSL1725	-	-	146.148	158.914	152.531	-0.120698	0.446138	-0.270539	0.786746	0.873835
d286_1718	1	1986281	1986505	+	BPSL1726,hypothetical protein BPSL1726, 100% id, evalue: 4e-52	3094659	BPSL1726	-	-	31.2204	65.1658	48.1931	-1.06614	0.975171	-1.09329	0.274267	0.450301
d286_1717	1	1983429	1985105	-	BPSL1727,non-ribosomal peptide synthase BPSL1727, 97.51% id, evalue: 0.0	3094660	BPSL1727	-	-	122.174	121.854	122.014	0.00464399	1.38326	0.00335728	0.997321	0.998425
d286_1716	1	1981794	1983017	+	BPSL1728,exported porin BPSL1728, 99.51% id, evalue: 0.0	3092778	BPSL1728	-	-	22.1686	17.6107	19.8897	0.335662	1.76243	0.190454	0.848953	0.915251
d286_1715	1	1980639	1981439	-	BPSL1729,AraC family transcriptional regulator BPSL1729, 100% id, evalue: 0.0	3092779	BPSL1729	-	-	165.154	161.317	163.236	0.0332685	1.40046	0.0237554	0.981048	0.990369
d286_1714	1	1979536	1980474	-	BPSL1730,transmembrane protein BPSL1730, 100% id, evalue: 0.0	3093918	BPSL1730	-	-	28.2031	74.0032	51.1032	-1.39455	0.724902	-1.92378	0.0543821	0.139592
d286_1713	1	1978833	1979345	+	BPSL1731,chemotaxis protein CheW cheW2, 100% id, evalue: 1e-117	3092763	BPSL1731	-	-	11.0843	240.859	125.972	-4.43181	1.30992	-3.38326	0.000716312	0.00418259
d286_1712	1	1977053	1978795	+	BPSL1732,methyl-accepting chemotaxis citrate transducer BPSL1732, 99.48% id, evalue: 0.0	3093919	BPSL1732	-	-	56.5704	256.316	156.443	-2.18257	0.751273	-2.90516	0.00367069	0.0163723
d286_1710	1	1976151	1976339	+	BPSL1733,hypothetical protein BPSL1733, 100% id, evalue: 6e-39	3091918	BPSL1733	-	-	5.54216	615.014	310.278	-6.77664	1.21317	-5.5859	2.32488e-08	4.28268e-07
d286_1709	1	1973767	1975743	-	BPSL1734,AMP-binding protein BPSL1734, 100% id, evalue: 0.0	3091919	BPSL1734	-	-	167.167	262.838	215.002	-0.651978	0.987776	-0.660046	0.509224	0.665762
d286_1708	1	1972293	1973696	-	BPSL1735,transport system membrane protein BPSL1735, 99.14% id, evalue: 0.0	3093699	BPSL1735	-	-	55.6677	213.071	134.369	-1.93387	1.04839	-1.84461	0.0650947	0.159257
d286_1707	1	1971134	1971904	+	BPSL1736,methyltransferase BPSL1736, 99.22% id, evalue: 0.0	3093700	BPSL1736	-	-	825.857	1470.26	1148.06	-0.832058	0.454673	-1.83001	0.0672479	0.162851
d286_1706	1	1969823	1970761	-	BPSL1737,ABC transporter exported protein BPSL1737, 99.36% id, evalue: 0.0	3093342	BPSL1737	-	-	222.197	304.189	263.193	-0.453187	0.427665	-1.05968	0.289291	0.466093
d286_1705	1	1968606	1969826	-	BPSL1738,ABC transporter membrane protein BPSL1738, 99.74% id, evalue: 0.0	3093343	BPSL1738	-	-	207.787	163.962	185.874	0.341233	1.35166	0.252456	0.800689	0.883713
d286_1704	1	1967671	1968609	-	BPSL1739,ABC transporter ATP-binding protein BPSL1739, 99.68% id, evalue: 0.0	3094442	BPSL1739	-	-	108.072	190.246	149.159	-0.815368	2.16764	-0.376154	0.706802	0.817867
d286_1703	1	1966856	1967674	-	BPSL1740,ABC transporter membrane protein BPSL1740, 100% id, evalue: 0.0	3094443	BPSL1740	-	-	301.921	128.284	215.103	1.23442	0.576308	2.14195	0.0321977	0.0932244
d286_1702	1	1965682	1966014	-	BPSL1741,hypothetical protein BPSL1741, 100% id, evalue: 1e-77	3093374	BPSL1741	-	-	378.691	13.7069	196.199	4.78512	0.734516	6.51466	7.28561e-11	1.94392e-09
d286_1701	1	1964061	1965581	-	BPSL1742,arginine/ornithine antiporter arcD, 100% id, evalue: 0.0	3092544	BPSL1742	-	-	698.469	15.213	356.841	5.51823	0.508277	10.8567	1.85259e-27	2.56347e-25
d286_1700	1	1962787	1964064	-	BPSL1743,arginine deiminase arcA, 100% id, evalue: 0.0	3092909	BPSL1743	-	-	1458.75	9.09818	733.923	7.321	0.947751	7.72461	1.12196e-14	4.70117e-13
d286_1699	1	1961712	1962722	-	BPSL1744,ornithine carbamoyltransferase arcB, 100% id, evalue: 0.0	3092910	BPSL1744	-	-	2043.62	16.006	1029.81	6.99345	0.470044	14.8783	4.56128e-50	3.37879e-47
d286_1698	1	1960685	1961626	-	BPSL1745,carbamate kinase arcC, 99.68% id, evalue: 0.0	3091935	BPSL1745	-	-	1549	16.9167	782.959	6.51599	0.446862	14.5817	3.67498e-48	2.18661e-45
d286_1696	1	1959659	1960453	+	BPSL1746,short chain dehydrogenase BPSL1746, 99.24% id, evalue: 0.0	3093375	BPSL1746	-	-	108.318	9.21006	58.7641	3.55646	1.36701	2.60164	0.00927804	0.0344596
d286_1695	1	1959213	1959662	+	BPSL1747,hypothetical protein BPSL1747, 100% id, evalue: 3e-99	3094233	BPSL1747	-	-	22.8251	4.09126	13.4582	2.48041	2.20738	1.12369	0.261144	0.434875
d286_1694	1	1958195	1959115	-	BPSL1748,LysR family transcriptional regulator BPSL1748, 99.35% id, evalue: 0.0	3094234	BPSL1748	-	-	67.9009	30.0838	48.9923	1.17291	0.808663	1.45044	0.146937	0.290456
d286_1693	1	1957207	1957911	-	BPSL1749,glutathione S-transferase BPSL1749, 100% id, evalue: 3e-173	3092879	BPSL1749	-	-	135.638	181.336	158.487	-0.420262	0.666455	-0.630594	0.528306	0.680247
d286_1691	1	1956126	1956257	-	BPSL1750;MarR family transcriptional regulator 2062731:2063270 forward	3092880	BPSL1750	-	-	0	32.9105	16.4552	-4.99123	1.8062	-2.76338	0.00572063	0.0235076
d286_1692	1	1956230	1956685	-	BPSL1750;MarR family transcriptional regulator 2062731:2063270 forward	3092880	BPSL1750	-	-	0	257.11	128.555	-7.95734	1.68776	-4.71474	2.42016e-06	2.71185e-05
d286_1690	1	1954790	1956007	-	BPSL1751,amino-acid transport-related exported protein BPSL1751, 99.46% id, evalue: 0.0	3093906	BPSL1751	-	-	8.31323	310.728	159.521	-5.21286	1.38778	-3.75626	0.000172472	0.00123491
d286_1689	1	1953988	1954482	+	BPSL1752,MarR family transcriptional regulator BPSL1752, 100% id, evalue: 4e-115	3093907	BPSL1752	-	-	42.6329	60.8057	51.7193	-0.514941	1.16209	-0.443116	0.657682	0.782419
d286_1687	1	1952681	1953130	-	BPSL1753;transport-related membrane protein 2065532:2066716 forward	3092318	BPSL1753	-	-	0	3.05079	1.52539	-1.55868	2.85838	-0.545303	0.585545	0.727789
d286_1688	1	1953127	1953864	-	BPSL1753;transport-related membrane protein 2065532:2066716 forward	3092318	BPSL1753	-	-	22.1686	3.56089	12.8648	2.63761	2.14447	1.22996	0.218713	0.386384
d286_1686	1	1950986	1952551	-	BPSL1754,lipoprotein BPSL1754, 99.62% id, evalue: 0.0	3092319	BPSL1754	-	-	618.6	250.497	434.549	1.30385	0.716842	1.81888	0.0689301	0.165758
d286_1685	1	1950182	1950907	+	BPSL1755,precorrin-4 C11-methyltransferase cobM, 100% id, evalue: 1e-170	3094850	BPSL1755	-	-	141.899	63.1555	102.527	1.16883	1.12614	1.03791	0.299311	0.476686
d286_1684	1	1949109	1949843	+	BPSL1756,cobalt-precorrin-6x reductase cobK, 99.59% id, evalue: 1e-166	3092655	BPSL1756	-	-	22.1686	40.0249	31.0968	-0.848743	1.68256	-0.504435	0.613956	0.749519
d286_1683	1	1948018	1949112	+	BPSL1757,cobalt-precorrin-6A synthase cbiD, 100% id, evalue: 0.0	3094469	BPSL1757	-	-	14.0195	91.2164	52.618	-2.69947	0.899678	-3.00049	0.00269549	0.0126484
d286_1682	1	1946795	1948021	+	BPSL1758,precorrin-6Y C5,15-methyltransferase cobL, 99.75% id, evalue: 0.0	3092208	BPSL1758	-	-	96.9877	146.076	121.532	-0.590273	2.1435	-0.275377	0.783026	0.871494
d286_1680	1	1944950	1945696	-	BPSL1759;oxidoreductase 2073001:2074449 forward	3094470	BPSL1759	-	-	11.4125	26.0321	18.7223	-1.19637	1.5908	-0.752058	0.452016	0.619272
d286_1681	1	1945693	1946397	-	BPSL1759;oxidoreductase 2073001:2074449 forward	3094470	BPSL1759	-	-	140.934	84.5652	112.749	0.736657	0.637834	1.15493	0.248117	0.421197
d286_1679	1	1944331	1944957	-	BPSL1760,precorrin-8X methylmutase cobH, 100% id, evalue: 2e-144	3093186	BPSL1760	-	-	53.4711	49.449	51.46	0.111659	0.614495	0.181708	0.855812	0.918319
d286_1678	1	1943600	1944334	-	BPSL1761,precorrin-2 C20-methyltransferase cobI, 100% id, evalue: 4e-177	3093187	BPSL1761	-	-	52.6505	61.7539	57.2022	-0.22891	1.97707	-0.115783	0.907825	0.947977
d286_1677	1	1941774	1943603	-	BPSL1762,precorrin-3B C17-methyltransferase cobJ, 98.38% id, evalue: 0.0	3092654	BPSL1762	-	-	344.964	128.078	236.521	1.4289	0.704705	2.02766	0.0425951	0.115305
d286_1676	1	1940069	1941430	-	BPSL1763,exported chitinase BPSL1763, 99.78% id, evalue: 0.0	3093420	BPSL1763	-	-	5719.99	4747.87	5233.93	0.268718	0.379694	0.707722	0.479118	0.640186
d286_1675	1	1939380	1939706	-	BPSL1764,hypothetical protein BPSL1764, 100% id, evalue: 1e-76	3093421	BPSL1764	-	-	164.642	243.25	203.946	-0.562063	0.854158	-0.658031	0.510518	0.666868
d286_1674	1	1938407	1939036	+	BPSL1765,carboxylesterase BPSL1765, 99.04% id, evalue: 3e-150	3093424	BPSL1765	-	-	78.4928	300.948	189.721	-1.93735	0.567403	-3.41443	0.000639166	0.00382215
d286_1673	1	1937402	1938022	+	BPSL1766,hypothetical protein BPSL1766, 99.51% id, evalue: 8e-141	3093425	BPSL1766	-	-	175.253	73.8357	124.544	1.2466	0.775003	1.60851	0.107723	0.232481
d286_1672	1	1936038	1937321	+	BPSL1767,magnesium chelatase BPSL1767, 99.51% id, evalue: 0.0	3091603	BPSL1767	-	-	91.4456	205.368	148.407	-1.16661	2.12422	-0.549195	0.582872	0.725238
d286_1670	1	1931588	1935433	+	BPSL1768,cobaltochelatase subunit CobN cobN, 99.84% id, evalue: 0.0	3091604	BPSL1768	-	-	836.865	496.826	666.845	0.752333	2.62955	0.286107	0.774796	0.86541
d286_1669	1	1930448	1931521	+	BPSL1769,cobalamin biosynthesis-like protein cobW, 99.44% id, evalue: 0.0	3093490	BPSL1769	-	-	577.899	244.99	411.444	1.23802	0.800273	1.547	0.121864	0.25424
d286_1668	1	1929265	1930326	+	BPSL1770,high-affinity nickel transport protein hoxN, 100% id, evalue: 0.0	3094455	BPSL1770	-	-	535.203	435.976	485.59	0.295587	0.635637	0.465025	0.641914	0.771126
d286_1666	1	1927722	1928162	-	BPSL1771,cobalamin biosynthesis protein CbiG BPSL1771, 94.67% id, evalue: 2e-60	3093779	BPSL1771	-	-	25.1859	64.3862	44.786	-1.35025	0.751232	-1.79738	0.0722746	0.171603
d286_1665	1	1927061	1927663	-	BPSL1772,cob(I)yrinic acid a,c-diamide adenosyltransferase cobO, 100% id, evalue: 1e-148	3094851	BPSL1772	-	-	95.2013	90.3095	92.7554	0.0777828	0.607406	0.128057	0.898104	0.943286
d286_1664	1	1925449	1927056	-	BPSL1773,cobyrinic acid A,C-diamide synthase cobB, 99.44% id, evalue: 0.0	3094797	BPSL1773	-	-	2117.51	318.114	1217.81	2.73464	0.482562	5.66691	1.45395e-08	2.76389e-07
d286_1662	1	1924303	1925142	+	BPSL1774,siderophore biosynthesis-like protein BPSL1774, 99.28% id, evalue: 0.0	3093780	BPSL1774	-	-	4618.2	1275.94	2947.07	1.85576	0.336132	5.52092	3.37232e-08	5.91897e-07
d286_1661	1	1922025	1924238	+	BPSL1775,iron uptake receptor BPSL1775, 100% id, evalue: 0.0	3094193	BPSL1775	-	-	8843.86	1810.78	5327.32	2.28804	0.468596	4.88276	1.04613e-06	1.29947e-05
d286_1660	1	1920469	1921977	+	BPSL1776,L-ornithine 5-monooxygenase BPSL1776, 100% id, evalue: 0.0	3094194	BPSL1776	-	-	5914.31	1182.34	3548.32	2.32254	0.426998	5.43923	5.35122e-08	9.20224e-07
d286_1659	1	1915229	1920427	+	BPSL1777,siderophore-related non-ribosomal peptide synthase BPSL1777, 99.42% id, evalue: 0.0	3092437	BPSL1777	-	-	19401.5	3835.91	11618.7	2.33853	0.324592	7.20454	5.82398e-13	2.07501e-11
d286_1657	1	1905297	1911731	+	BPSL1778;siderophore related no-ribosomal peptide synthase 2104329:2114201 reverse	3092438	BPSL1778	-	-	29519.5	4992.46	17256	2.56386	0.450434	5.69197	1.2558e-08	2.40257e-07
d286_1658	1	1911743	1915180	+	BPSL1778;siderophore related no-ribosomal peptide synthase 2104329:2114201 reverse	3092438	BPSL1778	-	-	15589.2	2872.06	9230.62	2.44038	0.341993	7.13577	9.62471e-13	3.36865e-11
d286_1656	1	1902966	1904654	-	BPSL1779,siderophore biosynthesis related ABC transport protein BPSL1779, 99.82% id, evalue: 0.0	3091954	BPSL1779	-	-	4241.43	1748.16	2994.8	1.2787	0.42452	3.0121	0.00259447	0.0122322
d286_1655	1	1901904	1902479	-	BPSL1780,hypothetical protein BPSL1780, 100% id, evalue: 1e-136	3091955	BPSL1780	-	-	251.057	373.536	312.297	-0.573777	0.57972	-0.989748	0.322297	0.500436
d286_1654	1	1900531	1901727	+	BPSL1781,iron transport-related exported protein BPSL1781, 100% id, evalue: 0.0	3091530	BPSL1781	-	-	510.08	309.454	409.767	0.721412	0.571666	1.26195	0.206968	0.370364
d286_1653	1	1899728	1900534	+	BPSL1782,iron transport-related membrane protein BPSL1782, 99.63% id, evalue: 0.0	3091531	BPSL1782	-	-	612.238	416.915	514.576	0.554085	0.555007	0.998339	0.318115	0.496736
d286_1652	1	1897611	1899731	+	BPSL1783,iron-hydroxamate transporter permease subunit BPSL1783, 99.72% id, evalue: 0.0	3093956	BPSL1783	-	-	2259.36	1060.74	1660.05	1.09093	0.607014	1.7972	0.072304	0.171603
d286_1651	1	1896724	1897614	+	BPSL1784,iron transport-related ATP-binding protein BPSL1784, 100% id, evalue: 0.0	3093957	BPSL1784	-	-	1440.81	1191.48	1316.15	0.274265	0.684139	0.400891	0.6885	0.805778
d286_1650	1	1895670	1896686	+	BPSL1785,hypothetical protein BPSL1785, 100% id, evalue: 0.0	3091936	BPSL1785	-	-	7858.57	3711.21	5784.89	1.08236	0.405121	2.6717	0.0075468	0.0292531
d286_1649	1	1895369	1895611	+	BPSL1786,hypothetical protein BPSL1786, 100% id, evalue: 6e-54	3091937	BPSL1786	-	-	1521.54	887.301	1204.42	0.778087	0.423685	1.83647	0.0662875	0.161247
d286_1648	1	1894600	1895313	+	BPSL1787,extracytoplasmic-function sigma-70 factor BPSL1787, 99.52% id, evalue: 2e-148	3093703	BPSL1787	-	-	1634.49	924.501	1279.5	0.822203	0.486439	1.69025	0.0909803	0.204961
d286_1646	1	1892789	1893535	+	BPSL1789,short chain dehydrogenase BPSL1789, 100% id, evalue: 1e-175	3092666	BPSL1789	-	-	58.6029	37.8573	48.2301	0.632332	0.90047	0.702225	0.482539	0.643313
d286_1644	1	1889952	1891220	+	BPSL1790,zinc-binding dehydrogenase BPSL1790, 100% id, evalue: 0.0	3092667	BPSL1790	-	-	0	34.9047	17.4524	-5.07624	1.72538	-2.9421	0.00325994	0.0148179
d286_1643	1	1888940	1889926	+	BPSL1791,hypothetical protein BPSL1791, 98.14% id, evalue: 0.0	3093021	BPSL1791	-	-	0	3.74654	1.87327	-1.85777	2.56421	-0.7245	0.468759	0.632739
d286_1641	1	1886367	1887314	+	BPSL1793,sugar-binding exported protein BPSL1793, 100% id, evalue: 0.0	3092676	BPSL1793	-	-	0	4.93595	2.46797	-2.25561	2.43386	-0.92676	0.354051	0.532509
d286_1640	1	1885276	1886265	+	BPSL1794,AraC family transcriptional regulator BPSL1794, 98.18% id, evalue: 0.0	3092677	BPSL1794	-	-	8.55941	30.2212	19.3903	-1.83187	1.34889	-1.35806	0.174444	0.328979
d286_1638	1	1883773	1884483	-	BPSL1795,hypothetical protein BPSL1795, 99.58% id, evalue: 4e-169	3094821	BPSL1795	-	-	2206.14	36.7595	1121.45	5.90627	0.795351	7.42599	1.11935e-13	4.29688e-12
d286_1637	1	1882095	1883696	-	BPSL1796,hypothetical protein BPSL1796, 99.62% id, evalue: 0.0	3094822	BPSL1796	-	-	1373.05	26.7974	699.922	5.67831	0.381847	14.8707	5.11078e-50	3.37879e-47
d286_1636	1	1880201	1881937	-	BPSL1797,ABC transporter membrane protein BPSL1797, 98.45% id, evalue: 0.0	3094557	BPSL1797	-	-	830.515	81.1096	455.812	3.35622	0.410538	8.17517	2.95455e-16	1.47727e-14
d286_1635	1	1879125	1880150	+	BPSL1798,hypothetical protein BPSL1798, 99.12% id, evalue: 0.0	3094558	BPSL1798	-	-	190.75	12.7734	101.762	3.90142	1.71475	2.27521	0.0228935	0.0707616
d286_1634	1	1878379	1879128	+	BPSL1799,fimbrial chaperone BPSL1799, 100% id, evalue: 0.0	3091466	BPSL1799	-	-	27.7108	7.70669	17.7087	1.84885	1.84025	1.00468	0.315052	0.493565
d286_1633	1	1875792	1878227	+	BPSL1800,outer membrane usher protein BPSL1800, 99.75% id, evalue: 0.0	3091467	BPSL1800	-	-	0	10.4288	5.21442	-3.33329	1.96752	-1.69416	0.0902347	0.203755
d286_1631	1	1875124	1875636	+	BPSL1801,type-1 fimbrial protein BPSL1801, 100% id, evalue: 1e-120	3091571	BPSL1801	-	-	16.6265	27.2596	21.943	-0.708812	1.82001	-0.389455	0.69694	0.811105
d286_1630	1	1871648	1873198	+	BPSL1802,multidrug efflux system membrane lipoprotein BPSL1802, 99.61% id, evalue: 0.0	3091572	BPSL1802	-	-	297.263	52.3568	174.81	2.50554	0.497102	5.04028	4.64842e-07	6.44711e-06
d286_1629	1	1868520	1871651	+	BPSL1803,multidrug efflux protein amrB, 100% id, evalue: 0.0	3094491	BPSL1803	-	-	421.652	94.4654	258.059	2.15857	0.405677	5.3209	1.03256e-07	1.68783e-06
d286_1628	1	1867304	1868503	+	BPSL1804,periplasmic multidrug efflux lipoprotein amrA, 99.75% id, evalue: 0.0	3092155	BPSL1804	-	-	325.239	29.2395	177.239	3.47495	0.728254	4.77162	1.82746e-06	2.13622e-05
d286_1627	1	1866489	1867160	-	BPSL1805,TetR family regulatory protein amrR, 100% id, evalue: 4e-162	3094492	BPSL1805	-	-	16.6265	54.9492	35.7878	-1.71914	1.52966	-1.12387	0.261067	0.434868
d286_1626	1	1864733	1866157	-	BPSL1806,peptidase BPSL1806, 99.27% id, evalue: 0.0	3091805	BPSL1806	-	-	687.202	147.218	417.21	2.2227	0.547172	4.06216	4.86213e-05	0.000406236
d286_1625	1	1863948	1864691	+	BPSL1807,amino acid transport system, membrane protein BPSL1807, 99.19% id, evalue: 7e-171	3091806	BPSL1807	-	-	128.309	14.3491	71.3291	3.16043	1.74939	1.80659	0.0708265	0.169108
d286_1624	1	1863220	1863945	+	BPSL1808,amino acid transport system, membrane protein BPSL1808, 99.59% id, evalue: 2e-169	3091735	BPSL1808	-	-	0	5.78482	2.89241	-2.4836	2.21435	-1.1216	0.262034	0.435383
d286_1621	1	1862021	1862836	+	BPSL1809,amino acid transport system, exported protein BPSL1809, 100% id, evalue: 0.0	3091736	BPSL1809	-	-	16.6265	17.7642	17.1953	-0.0906317	1.61768	-0.0560258	0.955321	0.976517
d286_1620	1	1860710	1861741	+	BPSL1810,hypothetical protein BPSL1810, 100% id, evalue: 0.0	3093233	BPSL1810	-	-	0	5.61246	2.80623	-2.44101	2.43073	-1.00423	0.315268	0.493773
d286_1619	1	1860289	1860717	+	BPSL1811,hypothetical protein BPSL1811, 99.30% id, evalue: 6e-98	3093234	BPSL1811	-	-	8.31323	2.78997	5.5516	1.58474	1.59437	0.993965	0.32024	0.498151
d286_1618	1	1859309	1860292	+	BPSL1812,hypothetical protein BPSL1812, 93.88% id, evalue: 5e-156	3093658	BPSL1812	-	-	0	5.07719	2.53859	-2.29457	4.78841	-0.479192	0.631802	0.763236
d286_1617	1	1858221	1859165	+	BPSL1813,fimbriae-related membrane protein BPSL1813, 100% id, evalue: 0.0	3093659	BPSL1813	-	-	0	7.01094	3.50547	-2.75967	2.32351	-1.18772	0.234944	0.405546
d286_1616	1	1857229	1858224	+	BPSL1814,hypothetical protein BPSL1814, 99.70% id, evalue: 0.0	3091544	BPSL1814	-	-	0	7.85982	3.92991	-2.92451	2.42449	-1.20624	0.227725	0.39642
d286_1615	1	1856012	1857232	+	BPSL1815,fimbriae assembly-like protein BPSL1815, 99.75% id, evalue: 0.0	3091545	BPSL1815	-	-	5.54216	13.9586	9.75038	-1.31807	1.47563	-0.893223	0.371738	0.547612
d286_1614	1	1854433	1855902	+	BPSL1816,fimbriae assembly-like protein BPSL1816, 100% id, evalue: 0.0	3093313	BPSL1816	-	-	22.1686	20.2623	21.2154	0.133264	1.72273	0.0773565	0.93834	0.966176
d286_1613	1	1854009	1854422	+	BPSL1817,lipoprotein BPSL1817, 100% id, evalue: 2e-93	3093314	BPSL1817	-	-	0	6.65293	3.32647	-2.68556	2.1544	-1.24654	0.212565	0.377767
d286_1612	1	1852536	1853975	+	BPSL1818,fimbriae assembly-like protein BPSL1818, 100% id, evalue: 0.0	3092532	BPSL1818	-	-	0	22.7869	11.3934	-4.46091	1.79376	-2.4869	0.0128861	0.0448901
d286_1611	1	1851440	1852492	+	BPSL1819,fimbriae-assembly-like protein BPSL1819, 99.14% id, evalue: 0.0	3092533	BPSL1819	-	-	0	16.5717	8.28583	-4.00118	1.92852	-2.07474	0.0380105	0.105592
d286_1610	1	1850948	1851427	+	BPSL1820,fimbriae assembly-like protein BPSL1820, 99.37% id, evalue: 4e-98	3091425	BPSL1820	-	-	17.1188	15.7196	16.4192	0.119964	1.87688	0.0639166	0.949037	0.972625
d286_1609	1	1850692	1850883	+	BPSL1821,fimbriae assembly-like protein BPSL1821, 100% id, evalue: 2e-40	3091426	BPSL1821	-	-	0	49.3615	24.6808	-5.57627	1.69115	-3.29733	0.000976102	0.00544312
d286_1608	1	1849158	1850099	+	BPSL1822,hypothetical protein BPSL1822, 98.72% id, evalue: 0.0	3094726	BPSL1822	-	-	0	6.80467	3.40233	-2.71708	2.17108	-1.25149	0.210756	0.375252
d286_1607	1	1848302	1849132	+	BPSL1823,ABC transporter ATP-binding protein BPSL1823, 99.64% id, evalue: 0.0	3094727	BPSL1823	-	-	0	5.4901	2.74505	-2.40881	2.30772	-1.04381	0.296575	0.47382
d286_1606	1	1846649	1847695	+	BPSL1824,ABC transporter substrate-binding protein BPSL1824, 99.71% id, evalue: 0.0	3092080	BPSL1824	-	-	8.31323	58.6887	33.501	-2.80789	1.3262	-2.11725	0.0342384	0.0977068
d286_1605	1	1845092	1846396	+	BPSL1825,ABC transporter permease BPSL1825, 100% id, evalue: 0.0	3092081	BPSL1825	-	-	44.8296	42.4523	43.641	0.0812114	0.661457	0.122777	0.902284	0.945341
d286_1604	1	1842930	1844612	+	BPSL1826,SpoVR family protein BPSL1826, 100% id, evalue: 0.0	3094431	BPSL1826	-	-	753.399	8348.32	4550.86	-3.46998	0.342279	-10.1379	3.75237e-24	4.29358e-22
d286_1603	1	1841665	1842930	+	BPSL1827,hypothetical protein BPSL1827, 99.52% id, evalue: 0.0	3094432	BPSL1827	-	-	924.972	11.0435	468.008	6.38803	1.34501	4.74944	2.03978e-06	2.3377e-05
d286_1602	1	1839619	1841541	+	BPSL1828,hypothetical protein BPSL1828, 100% id, evalue: 0.0	3092354	BPSL1828	-	-	3180.62	26093.5	14637.1	-3.03632	0.319057	-9.51655	1.79025e-21	1.71806e-19
d286_1601	1	1836889	1838817	+	BPSL1829,methyl-accepting chemotaxis protein BPSL1829, 100% id, evalue: 0.0	3092355	BPSL1829	-	-	61.7022	133.369	97.5355	-1.11035	0.584851	-1.89852	0.0576276	0.145722
d286_1600	1	1835763	1836749	+	BPSL1830,ribokinase BPSL1830, 84.42% id, evalue: 2e-135	3094138	BPSL1830	-	-	156.739	87.1493	121.944	0.848078	0.638683	1.32785	0.184226	0.342467
d286_1599	1	1834676	1835707	+	BPSL1831,ribose operon repressor BPSL1831, 100% id, evalue: 0.0	3094139	BPSL1831	-	-	232.379	206.781	219.58	0.169125	0.597805	0.28291	0.777246	0.867007
d286_1598	1	1833633	1834646	+	BPSL1832,ribose transport system, permease BPSL1832, 99.70% id, evalue: 0.0	3094134	BPSL1832	-	-	47.1083	74.3682	60.7382	-0.657324	1.93976	-0.338868	0.734709	0.837965
d286_1597	1	1831991	1833562	+	BPSL1833,ribose transport system, ATP-binding protein BPSL1833, 99.62% id, evalue: 0.0	3094135	BPSL1833	-	-	244.12	69.6962	156.908	1.80927	0.474166	3.81569	0.000135802	0.000992584
d286_1596	1	1830913	1831851	+	BPSL1834,ribose transport system, substrate-binding protein BPSL1834, 100% id, evalue: 0.0	3093446	BPSL1834	-	-	107.763	97.6589	102.711	0.14057	0.990336	0.141941	0.887126	0.936219
d286_1595	1	1829603	1830529	+	BPSL1835,transcriptional regulator CysB-like protein cbl, 100% id, evalue: 0.0	3094539	BPSL1835	-	-	51.3565	83.5579	67.4572	-0.703247	2.05146	-0.342803	0.731746	0.835258
d286_1594	1	1828478	1829533	+	BPSL1836,sulfate transport ATP-binding protein cysA, 100% id, evalue: 0.0	3094479	BPSL1836	-	-	70.6719	43.5617	57.1168	0.69729	0.887878	0.785344	0.432252	0.603732
d286_1593	1	1827430	1828464	+	BPSL1837,sulfate transport system permease cysW, 99.66% id, evalue: 0.0	3091488	BPSL1837	-	-	0	30.7631	15.3816	-4.89386	1.81997	-2.68897	0.00716726	0.0281672
d286_1592	1	1826540	1827433	+	BPSL1838,sulfate transport system permease cysT, 99.33% id, evalue: 0.0	3092830	BPSL1838	-	-	8.31323	16.7601	12.5367	-1.00315	1.79939	-0.557494	0.57719	0.721228
d286_1591	1	1825370	1826407	+	BPSL1839,sulfate-binding protein sbp, 99.69% id, evalue: 0.0	3093697	BPSL1839	-	-	24.9397	41.9331	33.4364	-0.746607	1.79085	-0.416901	0.67675	0.796886
d286_1590	1	1824420	1825067	-	BPSL1840,LexA repressor lexA, 100% id, evalue: 1e-153	3094085	BPSL1840	-	-	167.022	172.099	169.56	-0.0442448	0.79306	-0.05579	0.955509	0.976517
d286_1589	1	1824031	1824357	-	BPSL1841,hypothetical protein BPSL1841, 100% id, evalue: 3e-74	3093447	BPSL1841	-	-	8.31323	80.6841	44.4987	-3.2655	1.22043	-2.6757	0.00745733	0.0290045
d286_1588	1	1823263	1823997	-	BPSL1842,hypothetical protein BPSL1842, 98.77% id, evalue: 7e-171	3092257	BPSL1842	-	-	89.413	128.598	109.006	-0.522385	0.742533	-0.703517	0.481733	0.642671
d286_1587	1	1822360	1822851	+	BPSL1843,stress-like protein BPSL1843, 100% id, evalue: 1e-118	3092258	BPSL1843	-	-	316.105	802.703	559.404	-1.34502	0.577731	-2.32811	0.0199061	0.0637467
d286_1586	1	1821216	1822130	-	BPSL1844,nodulation ABC transporter NodI BPSL1844, 99.34% id, evalue: 0.0	3092478	BPSL1844	-	-	33.7453	106.902	70.3237	-1.66384	0.645728	-2.57668	0.00997543	0.0361913
d286_1585	1	1820375	1821211	-	BPSL1845,ABC transporter membrane protein BPSL1845, 100% id, evalue: 0.0	3092479	BPSL1845	-	-	60.9637	71.8219	66.3928	-0.235517	2.02266	-0.116439	0.907304	0.947764
d286_1584	1	1819847	1820269	+	BPSL1846,hypothetical protein BPSL1846, 100% id, evalue: 4e-101	3092209	BPSL1846	-	-	160.906	64.3732	112.639	1.32034	0.645993	2.04389	0.0409645	0.112183
d286_1583	1	1818475	1819536	+	BPSL1847,hypothetical protein BPSL1847, 100% id, evalue: 0.0	3092210	BPSL1847	-	-	47.3545	168.63	107.992	-1.82915	0.97002	-1.88569	0.0593372	0.149221
d286_1582	1	1817067	1818119	+	BPSL1848,oxidoreductase BPSL1848, 99.71% id, evalue: 0.0	3094315	BPSL1848	-	-	106.204	294.875	200.539	-1.4716	0.724058	-2.03244	0.0421093	0.114407
d286_1581	1	1816358	1816780	+	BPSL1849,hypothetical protein BPSL1849, 100% id, evalue: 4e-98	3094316	BPSL1849	-	-	49.8794	11.3102	30.5948	2.14204	1.99985	1.0711	0.284125	0.46089
d286_1580	1	1815685	1816161	-	BPSL1850,hypothetical protein BPSL1850, 100% id, evalue: 7e-116	3094338	BPSL1850	-	-	127.817	60.2777	94.0472	1.08371	1.17426	0.922885	0.356067	0.53446
d286_1577	1	1813197	1814504	-	BPSL1851,membrane attached sodium:dicarboxylate symporter family protein BPSL1851, 100% id, evalue: 0.0	3094339	BPSL1851	-	-	124.061	37.4356	80.7483	1.7269	0.571753	3.02037	0.0025247	0.0119697
d286_1576	1	1811600	1812568	-	BPSL1852,tRNA-dihydrouridine synthase A BPSL1852, 100% id, evalue: 0.0	3093392	BPSL1852	-	-	36.024	75.5579	55.791	-1.06671	1.84396	-0.578486	0.562936	0.708493
d286_1575	1	1810370	1810624	+	BPSL1853,hypothetical protein BPSL1853, 100% id, evalue: 6e-56	3093393	BPSL1853	-	-	155.445	556.968	356.207	-1.84215	0.725249	-2.54002	0.0110846	0.039564
d286_1574	1	1810099	1810296	+	BPSL1854,hypothetical protein BPSL1854, 100% id, evalue: 3e-43	3094673	BPSL1854	-	-	19.3975	360.16	189.779	-4.21019	1.591	-2.64625	0.00813898	0.0309136
d286_1573	1	1809756	1809971	+	BPSL1855,molybdenum-pterin binding protein II mopII, 100% id, evalue: 1e-43	3092330	BPSL1855	-	-	0	5.31913	2.65957	-2.36321	2.33104	-1.0138	0.310678	0.488772
d286_1572	1	1808659	1809666	+	BPSL1856,aliphatic sulfonates transport ATP-binding protein ssuB, 97.31% id, evalue: 0.0	3094098	BPSL1856	-	-	25.4321	12.5084	18.9702	1.02209	0.88142	1.15959	0.246215	0.419386
d286_1571	1	1807853	1808662	+	BPSL1857,aliphatic sulfonates transport permease ssuC, 97.07% id, evalue: 2e-166	3092696	BPSL1857	-	-	8.31323	10.5806	9.4469	-0.337342	1.54629	-0.218163	0.827302	0.902208
d286_1570	1	1806678	1807835	+	BPSL1858,alkanesulfonate monooxygenase ssuD, 100% id, evalue: 0.0	3094518	BPSL1858	-	-	8.31323	44.1029	26.2081	-2.39485	1.29681	-1.84673	0.0647863	0.158698
d286_1569	1	1805879	1806325	-	BPSL1859,hypothetical protein BPSL1859, 100% id, evalue: 2e-100	3094674	BPSL1859	-	-	110.78	94.6042	102.692	0.22647	1.09171	0.207446	0.835662	0.907831
d286_1568	1	1804280	1805422	+	BPSL1860,3-hydroxyisobutyryl-CoA hydrolase BPSL1860, 99.47% id, evalue: 0.0	3093980	BPSL1860	-	-	212.243	92.6593	152.451	1.19664	0.878901	1.36152	0.17335	0.327751
d286_1567	1	1803912	1804250	+	BPSL1861,quaternary ammonium compound-resistance protein qacE, 100% id, evalue: 3e-74	3092043	BPSL1861	-	-	0	25.8349	12.9174	-4.64231	1.72968	-2.68391	0.00727661	0.0285029
d286_1566	1	1803410	1803907	+	BPSL1862,hypothetical protein BPSL1862, 100% id, evalue: 2e-117	3093981	BPSL1862	-	-	36.024	98.5438	67.2839	-1.44985	1.83482	-0.790188	0.429418	0.601044
d286_1565	1	1802145	1802690	-	BPSL1863,hypothetical protein BPSL1863, 100% id, evalue: 9e-135	3091582	BPSL1863	-	-	74.0174	249.93	161.974	-1.75702	1.35711	-1.29468	0.195429	0.355728
d286_1564	1	1801369	1802136	-	BPSL1864,leucyl/phenylalanyl-tRNA--protein transferase aat, 100% id, evalue: 0.0	3091583	BPSL1864	-	-	19.3975	253.312	136.355	-3.70231	1.55913	-2.37459	0.0175685	0.0576571
d286_1563	1	1800505	1801293	-	BPSL1865,arginyl-tRNA-protein transferase BPSL1865, 99.62% id, evalue: 0.0	3091963	BPSL1865	-	-	345.129	483.42	414.274	-0.486581	0.781324	-0.622765	0.533439	0.683896
d286_1562	1	1799372	1800355	-	BPSL1866,dihydroorotate dehydrogenase 2 pyrD, 100% id, evalue: 0.0	3093839	BPSL1866	-	-	107.27	128.608	117.939	-0.263317	0.622949	-0.422694	0.672519	0.793473
d286_1561	1	1798458	1799252	-	BPSL1867,ABC transporter cystine-binding protein BPSL1867, 100% id, evalue: 0.0	3091964	BPSL1867	-	-	177.942	343.814	260.878	-0.95127	0.629178	-1.51192	0.130553	0.26749
d286_1560	1	1797669	1798253	-	BPSL1868,ABC transporter membrane protein BPSL1868, 100% id, evalue: 4e-135	3092263	BPSL1868	-	-	39.2874	69.1644	54.2259	-0.814673	0.636423	-1.28008	0.200517	0.361867
d286_1559	1	1796285	1797268	+	BPSL1869,oxidoreductase BPSL1869, 99.39% id, evalue: 0.0	3092264	BPSL1869	-	-	47.6007	56.9966	52.2986	-0.257937	0.703535	-0.36663	0.713895	0.822874
d286_1558	1	1795511	1796185	+	BPSL1870,GntR family transcriptional regulator BPSL1870, 100% id, evalue: 4e-163	3092305	BPSL1870	-	-	16.6265	252.651	134.639	-3.91978	1.47833	-2.65149	0.00801367	0.0305454
d286_1557	1	1794439	1795134	+	BPSL1871,ribose-5-phosphate isomerase A rpiA, 100% id, evalue: 2e-166	3094103	BPSL1871	-	-	136.603	208.443	172.523	-0.608554	0.937983	-0.648791	0.516474	0.670965
d286_1556	1	1793271	1794170	+	BPSL1872,N-acetylmuramoyl-L-alanine amidase BPSL1872, 99.67% id, evalue: 0.0	3092306	BPSL1872	-	-	81.0177	129.594	105.306	-0.675939	0.794382	-0.8509	0.394825	0.568265
d286_1555	1	1792154	1792897	+	BPSL1873,tRNA/rRNA methyltransferase BPSL1873, 100% id, evalue: 2e-179	3091946	BPSL1873	-	-	128.372	79.5516	103.962	0.691741	0.85445	0.809574	0.418185	0.589761
d286_1554	1	1789506	1792022	+	BPSL1874,ribonuclease BPSL1874, 100% id, evalue: 0.0	3091947	BPSL1874	-	-	731.293	972.709	852.001	-0.411278	0.525523	-0.782607	0.433858	0.604992
d286_1553	1	1787136	1788848	+	BPSL1875,methyl-accepting chemotaxis protein BPSL1875, 99.65% id, evalue: 0.0	3094733	BPSL1875	-	-	0	78.7206	39.3603	-6.24982	1.629	-3.83659	0.000124753	0.000926694
d286_1552	1	1785114	1786601	-	BPSL1876,phospholipase BPSL1876, 99.60% id, evalue: 0.0	3094734	BPSL1876	-	-	30.4819	885.654	458.068	-4.85817	1.73211	-2.80476	0.00503538	0.0211586
d286_1551	1	1783293	1784819	-	BPSL1877,hypothetical protein BPSL1877, 98.82% id, evalue: 0.0	3094689	BPSL1877	-	-	22.1686	263.563	142.866	-3.56764	1.60642	-2.22087	0.0263597	0.0790924
d286_1550	1	1781204	1782916	+	BPSL1878,sulfate transporter membrane protein BPSL1878, 99.82% id, evalue: 0.0	3094690	BPSL1878	-	-	52.8967	282.316	167.606	-2.41336	1.02362	-2.35767	0.0183902	0.0597607
d286_1549	1	1780531	1781157	+	BPSL1879,hypothetical protein BPSL1879, 100% id, evalue: 1e-152	3094705	BPSL1879	-	-	63.7348	167.003	115.369	-1.38877	2.01715	-0.688481	0.49115	0.649553
d286_1548	1	1779834	1780388	+	BPSL1880,acetyltransferase BPSL1880, 99.43% id, evalue: 1e-121	3094706	BPSL1880	-	-	30.4819	48.2802	39.381	-0.661165	1.80245	-0.366815	0.713757	0.822874
d286_1546	1	1778198	1779418	-	BPSL1881,metabolite transport, membrane protein BPSL1881, 100% id, evalue: 0.0	3094066	BPSL1881	-	-	69.9334	268.632	169.283	-1.93958	0.70944	-2.73396	0.00625785	0.0251923
d286_1545	1	1777031	1777981	-	BPSL1882,TetR family regulatory protein BPSL1882, 98.43% id, evalue: 0.0	3094067	BPSL1882	-	-	918.407	417.253	667.83	1.13801	0.656321	1.73392	0.0829318	0.191255
d286_1544	1	1775074	1776846	-	BPSL1883,acyl-CoA synthetase BPSL1883, 100% id, evalue: 0.0	3094522	BPSL1883	-	-	67.1623	146.596	106.879	-1.1241	0.677949	-1.65809	0.0972986	0.215295
d286_1543	1	1774055	1775014	-	BPSL1884,hypothetical protein BPSL1884, 99.69% id, evalue: 0.0	3094523	BPSL1884	-	-	44.3372	99.3622	71.8497	-1.16272	1.91484	-0.607218	0.543707	0.692731
d286_1541	1	1773586	1773867	+	BPSL1885,hypothetical protein BPSL1885, 98.89% id, evalue: 1e-59	3091754	BPSL1885	-	-	16.8726	38.6292	27.7509	-1.19499	0.820421	-1.45656	0.145239	0.287769
d286_1540	1	1772640	1773290	-	BPSL1885A,Hfq protein BPSL1885A, 99.07% id, evalue: 1e-144	3091755	BPSL1885A	-	-	170.841	687.865	429.353	-2.00878	0.75628	-2.65613	0.0079042	0.0302444
d286_1539	1	1771776	1772489	+	BPSL1886,hypothetical protein BPSL1886, 99.16% id, evalue: 9e-167	3091423	BPSL1886	-	-	81.5101	319.986	200.748	-1.97271	0.512614	-3.84833	0.000118924	0.000888939
d286_1538	1	1770294	1771685	+	BPSL1887,sigma-54 related transcriptional regulatory protein BPSL1887, 100% id, evalue: 0.0	3091424	BPSL1887	-	-	220.72	409.11	314.915	-0.889469	0.782256	-1.13706	0.255515	0.428861
d286_1537	1	1768082	1770277	+	BPSL1888,hypothetical protein BPSL1888, 99.82% id, evalue: 0.0	3093705	BPSL1888	-	-	95.3655	134.232	114.799	-0.491944	0.60327	-0.815462	0.414808	0.587768
d286_1536	1	1767149	1768060	+	BPSL1890,lipoprotein BPSL1890, 99.34% id, evalue: 0.0	3091584	BPSL1890	-	-	11.0843	63.7327	37.4085	-2.51434	1.38521	-1.81513	0.0695045	0.166822
d286_1535	1	1766408	1767088	+	BPSL1891;outer-membrane protein 2252404:2253429 reverse	3091585	BPSL1891	-	-	36.8446	58.3874	47.616	-0.667865	0.895683	-0.745649	0.45588	0.623022
d286_1534	1	1765066	1766073	+	BPSL1892,fimbriae-related outer membrane protein BPSL1892, 100% id, evalue: 0.0	3091432	BPSL1892	-	-	11.0843	42.1324	26.6084	-1.91712	1.37262	-1.39669	0.162508	0.312112
d286_1533	1	1763730	1765073	+	BPSL1893,type II/IV secretion system ATP-binding protein BPSL1893, 100% id, evalue: 0.0	3091433	BPSL1893	-	-	0	163.713	81.8564	-7.30622	1.60601	-4.54931	5.38233e-06	5.58898e-05
d286_1532	1	1762509	1763726	+	BPSL1894,fimbriae assembly protein BPSL1894, 100% id, evalue: 0.0	3093182	BPSL1894	-	-	22.1686	87.9908	55.0797	-1.98507	1.64694	-1.20531	0.228084	0.396697
d286_1531	1	1761123	1762421	+	BPSL1895,exported fimbriae assembly protein BPSL1895, 100% id, evalue: 0.0	3093183	BPSL1895	-	-	67.2444	189.436	128.34	-1.49229	0.591889	-2.52124	0.0116944	0.0413192
d286_1530	1	1760133	1761032	+	BPSL1896,membrane fimbriae assembly protein BPSL1896, 100% id, evalue: 0.0	3094657	BPSL1896	-	-	65.0477	101.37	83.2087	-0.641814	0.819634	-0.783049	0.433598	0.604978
d286_1529	1	1759607	1760053	+	BPSL1897,hypothetical protein BPSL1897, 100% id, evalue: 3e-103	3094658	BPSL1897	-	-	47.1083	41.0504	44.0793	0.199996	1.99253	0.100373	0.920048	0.954974
d286_1528	1	1759260	1759589	+	BPSL1898;hypothetical protein 2259910:2260410 reverse	3093974	BPSL1898	-	-	5.54216	43.3554	24.4488	-2.95313	1.43645	-2.05586	0.0397963	0.109726
d286_1527	1	1758809	1759006	+	BPSL1899,fimbriae assembly-like protein BPSL1899, 100% id, evalue: 5e-34	3093975	BPSL1899	-	-	105.793	408.567	257.18	-1.94813	1.15158	-1.69171	0.0907012	0.204499
d286_1525	1	1756570	1758105	-	BPSL1901,hypothetical protein BPSL1901, 98.24% id, evalue: 0.0	3093983	BPSL1901	-	-	16.6265	24.0161	20.3213	-0.525321	1.59161	-0.330056	0.741357	0.842761
d286_1524	1	1755255	1756520	-	BPSL1902,hypothetical protein BPSL1902, 99.52% id, evalue: 0.0	3094579	BPSL1902	-	-	8.31323	28.5658	18.4395	-1.76884	1.35169	-1.30861	0.190665	0.35039
d286_1523	1	1753425	1755080	-	BPSL1903,exported heme utilisation-like protein BPSL1903, 100% id, evalue: 0.0	3094580	BPSL1903	-	-	124.799	97.5561	111.178	0.354135	0.959834	0.368955	0.712162	0.821831
d286_1522	1	1752723	1753184	-	BPSL1904,hypothetical protein BPSL1904, 100% id, evalue: 2e-111	3093668	BPSL1904	-	-	140.031	165.893	152.962	-0.243472	0.604451	-0.402798	0.687097	0.804698
d286_1521	1	1752076	1752486	+	BPSL1905,transposase BPSL1905, 100% id, evalue: 6e-99	3093669	BPSL1905	-	-	44.7475	82.0056	63.3766	-0.872064	1.11381	-0.782958	0.433652	0.604978
d286_1520	1	1750781	1751881	+	BPSL1906,hypothetical protein BPSL1906, 99.45% id, evalue: 0.0	3093678	BPSL1906	-	-	30.4819	18.5393	24.5106	0.719739	1.84339	0.390444	0.696209	0.811105
d286_1519	1	1749247	1750677	+	BPSL1907,dihydrolipoamide dehydrogenase odhL, 100% id, evalue: 0.0	3094406	BPSL1907	-	-	1134.12	194.589	664.356	2.54321	0.390888	6.50622	7.70633e-11	2.04699e-09
d286_1518	1	1747939	1749147	+	BPSL1908,dihydrolipoamide succinyltransferase sucB, 98.03% id, evalue: 0.0	3093009	BPSL1908	-	-	447.785	294.826	371.305	0.603226	1.17643	0.512759	0.60812	0.744662
d286_1517	1	1744895	1747747	+	BPSL1909,2-oxoglutarate dehydrogenase E1 sucA, 100% id, evalue: 0.0	3094519	BPSL1909	-	-	2336.06	2818.87	2577.47	-0.271018	0.503478	-0.538292	0.590376	0.731363
d286_2874	1	3320997	3322460	+	BPSL1910,transposase BPSL1910, 100% id, evalue: 0.0	3093679	BPSL1910	-	-	90.808	183.954	137.381	-1.01993	1.02376	-0.996263	0.319123	0.497323
d286_1516	1	1742718	1744544	+	BPSL1911,GTP-binding protein typA, 99.84% id, evalue: 0.0	3091717	BPSL1911	-	-	348.436	509.103	428.77	-0.546614	0.949011	-0.575982	0.564627	0.70981
d286_1515	1	1741928	1742425	-	BPSL1912,transcriptional regulatory protein BPSL1912, 100% id, evalue: 5e-118	3092472	BPSL1912	-	-	49.8794	194.393	122.136	-1.96116	1.93592	-1.01304	0.311043	0.489216
d286_1514	1	1740332	1741792	-	BPSL1913,hypothetical protein BPSL1913, 100% id, evalue: 0.0	3092473	BPSL1913	-	-	155.673	199.81	177.741	-0.359361	1.24111	-0.289547	0.772163	0.863846
d286_1513	1	1739029	1740264	-	BPSL1914,multidrug resistance protein A emrA, 99.51% id, evalue: 0.0	3093432	BPSL1914	-	-	19.3975	135.191	77.2945	-2.7965	1.57084	-1.78026	0.0750333	0.176741
d286_1512	1	1737447	1738922	-	BPSL1915,multidrug resistance protein B emrB, 99.80% id, evalue: 0.0	3093265	BPSL1915	-	-	77.8363	86.4126	82.1245	-0.149188	1.21078	-0.123217	0.901936	0.945309
d286_1511	1	1736269	1737177	+	BPSL1916,tRNA pseudouridine synthase B truB, 100% id, evalue: 0.0	3092486	BPSL1916	-	-	91.4456	68.8816	80.1636	0.409367	2.13863	0.191416	0.8482	0.914605
d286_1510	1	1735799	1736215	+	BPSL1917,ribosome-binding factor A rbfA, 100% id, evalue: 3e-87	3093801	BPSL1917	-	-	44.3372	67.7908	56.064	-0.61111	1.91921	-0.318418	0.750168	0.848413
d286_1509	1	1732868	1735741	+	BPSL1918,translation initiation factor IF-2 infB, 99.79% id, evalue: 0.0	3093280	BPSL1918	-	-	2126.71	2154.4	2140.56	-0.0187487	0.46018	-0.0407421	0.967501	0.982305
d286_1508	1	1731271	1732722	+	BPSL1919,transcription elongation factor NusA nusA, 100% id, evalue: 0.0	3093347	BPSL1919	-	-	982.577	1745.95	1364.26	-0.829214	0.662252	-1.25211	0.210529	0.375243
d286_1507	1	1730789	1731250	+	BPSL1920,hypothetical protein BPSL1920, 99.35% id, evalue: 2e-109	3093802	BPSL1920	-	-	126.34	725.526	425.933	-2.52102	0.488177	-5.16415	2.41535e-07	3.67553e-06
d286_1506	1	1728820	1730484	+	BPSL1921,hypothetical protein BPSL1921, 99.28% id, evalue: 0.0	3092190	BPSL1921	-	-	582.393	704.182	643.288	-0.274122	0.412905	-0.663886	0.506763	0.663127
d286_1505	1	1727387	1728823	+	BPSL1922,hypothetical protein BPSL1922, 98.41% id, evalue: 0.0	3092191	BPSL1922	-	-	563.816	3180.37	1872.1	-2.49624	0.471961	-5.28909	1.22925e-07	1.98212e-06
d286_1504	1	1726093	1726968	+	BPSL1923,transcriptional regulator BPSL1923, 100% id, evalue: 0.0	3091898	BPSL1923	-	-	60.9637	63.1618	62.0628	-0.0501816	2.03485	-0.0246611	0.980325	0.990035
d286_1503	1	1725246	1725647	-	BPSL1924,hypothetical protein BPSL1924, 100% id, evalue: 9e-92	3091899	BPSL1924	-	-	102.056	2071.2	1086.63	-4.34457	0.906692	-4.79167	1.654e-06	1.97195e-05
d286_1501	1	1724307	1724624	+	BPSL1926,hypothetical protein BPSL1926, 100% id, evalue: 3e-73	3093712	BPSL1926	-	-	607.971	1181.45	894.712	-0.958288	0.643923	-1.4882	0.136697	0.276274
d286_1500	1	1723384	1724106	-	BPSL1927,hypothetical protein BPSL1927, 99.58% id, evalue: 2e-175	3091702	BPSL1927	-	-	237.265	487.921	362.593	-1.03941	0.824187	-1.26113	0.207262	0.370778
d286_1499	1	1722867	1723145	-	BPSL1929,hypothetical protein BPSL1929, 98.91% id, evalue: 1e-55	3091703	BPSL1929	-	-	2341.42	6091.12	4216.27	-1.37923	0.465289	-2.96425	0.00303425	0.0138982
d286_1498	1	1722461	1722718	-	BPSL1930,hypothetical protein BPSL1930, 100% id, evalue: 2e-59	3094794	BPSL1930	-	-	151.69	392.441	272.065	-1.37101	0.453992	-3.0199	0.00252862	0.0119787
d286_1497	1	1722121	1722411	+	BPSL1931,hypothetical protein BPSL1931, 100% id, evalue: 2e-63	3094795	BPSL1931	-	-	148.426	173.622	161.024	-0.224979	0.583764	-0.385393	0.699946	0.812779
d286_1496	1	1720354	1721559	+	BPSL1933,hypothetical protein BPSL1933, 100% id, evalue: 0.0	3091550	BPSL1933	-	-	779.752	1047.88	913.818	-0.426649	0.6376	-0.669147	0.503401	0.660577
d286_1495	1	1719513	1720004	-	BPSL1934,hypothetical protein BPSL1934, 97.55% id, evalue: 6e-102	3091551	BPSL1934	-	-	0	24.8811	12.4406	-4.58766	1.83805	-2.49593	0.0125626	0.0438156
d286_1494	1	1718306	1719502	-	BPSL1935,hypothetical protein BPSL1935, 99.44% id, evalue: 0.0	3091645	BPSL1935	-	-	62.5228	95.2335	78.8782	-0.609211	1.12651	-0.540795	0.588649	0.729679
d286_1493	1	1716410	1717513	-	BPSL1936,hypothetical protein BPSL1936, 99.46% id, evalue: 0.0	3091646	BPSL1936	-	-	19.972	423.348	221.66	-4.41022	1.57739	-2.79591	0.00517543	0.0216553
d286_1492	1	1713790	1715910	-	BPSL1937,hypothetical protein BPSL1937, 99.58% id, evalue: 0.0	3091894	BPSL1937	-	-	127.16	106.476	116.818	0.25465	0.672106	0.378884	0.704774	0.816053
d286_1491	1	1713264	1713668	+	BPSL1938,transcriptional regulator BPSL1938, 100% id, evalue: 1e-95	3091895	BPSL1938	-	-	141.59	130.228	135.909	0.119459	0.81985	0.145709	0.884151	0.934325
d286_1490	1	1712801	1713205	+	BPSL1939,integration host factor subunit alpha ihfA, 99.13% id, evalue: 4e-79	3092200	BPSL1939	-	-	217.23	305.335	261.282	-0.492001	0.573132	-0.858442	0.390649	0.564576
d286_1489	1	1710317	1712728	+	BPSL1940,phenylalanyl-tRNA synthetase subunit beta pheT, 100% id, evalue: 0.0	3091565	BPSL1940	-	-	645.143	260.196	452.67	1.31027	0.451789	2.90019	0.00372934	0.0165598
d286_1488	1	1709195	1710208	+	BPSL1941,phenylalanyl-tRNA synthetase subunit alpha pheS, 99.70% id, evalue: 0.0	3092764	BPSL1941	-	-	309.25	244.129	276.689	0.341043	0.404835	0.842424	0.399551	0.573403
d286_1487	1	1708804	1709046	+	BPSL1942;rplT 50S ribosomal protein L20 2313383:2313742 reverse	3093771	BPSL1942	-	-	991.32	1455.58	1223.45	-0.554051	0.376111	-1.47311	0.140722	0.281066
d286_1486	1	1708468	1708656	+	BPSL1943,50S ribosomal protein L35 rpmI, 100% id, evalue: 3e-39	3092639	BPSL1943	-	-	230.347	948.588	589.467	-2.04179	0.684672	-2.98215	0.00286233	0.0132546
d286_1485	1	1707928	1708266	+	BPSL1944;infC translation initiation factor IF-3 2314163:2314699 partial 5' reverse	3091790	BPSL1944	-	-	633.605	2561.41	1597.51	-2.01558	0.728944	-2.76507	0.00569114	0.0234441
d286_1484	1	1705800	1707692	+	BPSL1945,threonyl-tRNA synthetase thrS, 100% id, evalue: 0.0	3092747	BPSL1945	-	-	1122.17	1704.81	1413.49	-0.603481	0.486607	-1.24018	0.214908	0.381361
d286_1483	1	1703089	1705326	+	BPSL1946,GTP pyrophosphokinase relA, 100% id, evalue: 0.0	3092789	BPSL1946	-	-	405.663	410.411	408.037	-0.0163481	0.653897	-0.025001	0.980054	0.990035
d286_1482	1	1702691	1703044	+	BPSL1947,hypothetical protein BPSL1947, 100% id, evalue: 5e-83	3094675	BPSL1947	-	-	259.699	136.902	198.3	0.923044	0.583217	1.58268	0.113495	0.241091
d286_1481	1	1701502	1702617	+	BPSL1948,hydrolase BPSL1948, 100% id, evalue: 0.0	3094676	BPSL1948	-	-	154.543	251.072	202.808	-0.699762	0.446689	-1.56655	0.117219	0.247149
d286_1480	1	1699480	1700385	+	BPSL1950,LysR family transcriptional regulator BPSL1950, 99.67% id, evalue: 0.0	3092824	BPSL1950	-	-	84.6914	91.5181	88.1048	-0.113751	0.614763	-0.185032	0.853204	0.917526
d286_1479	1	1698735	1699292	-	BPSL1951,hypothetical protein BPSL1951, 100% id, evalue: 2e-130	3094629	BPSL1951	-	-	8.31323	8.99924	8.65624	-0.10357	1.45264	-0.0712979	0.943161	0.968864
d286_1478	1	1697620	1698720	-	BPSL1952,polysaccharide deacetylase BPSL1952, 97.27% id, evalue: 0.0	3094630	BPSL1952	-	-	93.2509	47.5533	70.4021	0.969976	0.678918	1.42871	0.153088	0.298745
d286_1477	1	1696854	1697576	-	BPSL1953,short chain dehydrogenase BPSL1953, 99.17% id, evalue: 2e-165	3094631	BPSL1953	-	-	0	29.0745	14.5372	-4.81297	1.71314	-2.80945	0.00496266	0.0209269
d286_1476	1	1695826	1696446	+	BPSL1954,succinyl-CoA:3-ketoacid-coenzyme A transferase subunit B scoB, 100% id, evalue: 6e-147	3093133	BPSL1954	-	-	628.334	421.287	524.811	0.577034	0.809035	0.713237	0.475699	0.637623
d286_1475	1	1695099	1695803	+	BPSL1955,succinyl-CoA:3-ketoacid-coenzyme A transferase subunit A scoA, 100% id, evalue: 2e-173	3093698	BPSL1955	-	-	629.666	535.385	582.525	0.234068	0.355038	0.659276	0.509719	0.666263
d286_1474	1	1694301	1694846	-	BPSL1956,LuxR family transcriptional regulator BPSL1956, 100% id, evalue: 6e-132	3094632	BPSL1956	-	-	49.8794	56.7193	53.2994	-0.184159	1.96341	-0.0937953	0.925272	0.957383
d286_1473	1	1692177	1693709	-	BPSL1957,lipoprotein BPSL1957, 99.41% id, evalue: 0.0	3091858	BPSL1957	-	-	79.4775	180.775	130.126	-1.18737	1.01558	-1.16915	0.242343	0.414462
d286_1472	1	1690175	1691155	-	BPSL1958,hypothetical protein BPSL1958, 99.69% id, evalue: 0.0	3091859	BPSL1958	-	-	299.87	14419.4	7359.62	-5.5872	0.732131	-7.63142	2.32186e-14	9.33451e-13
d286_1471	1	1689393	1689797	+	BPSL1959,thioesterase BPSL1959, 100% id, evalue: 8e-98	3094595	BPSL1959	-	-	150.705	424.798	287.752	-1.49391	0.833633	-1.79205	0.0731251	0.173206
d286_1470	1	1688542	1689321	+	BPSL1960,short chain dehydrogenase BPSL1960, 100% id, evalue: 0.0	3094596	BPSL1960	-	-	278.913	579.962	429.438	-1.05554	0.901958	-1.17028	0.241889	0.41417
d286_1469	1	1686688	1688361	-	BPSL1961,electron transport protein BPSL1961, 100% id, evalue: 0.0	3094771	BPSL1961	-	-	977.812	762.171	869.991	0.359231	0.457218	0.785689	0.43205	0.603667
d286_1467	1	1683930	1685039	+	BPSL1962,chorismate synthase aroC, 100% id, evalue: 0.0	3092463	BPSL1962	-	-	525.659	495.62	510.64	0.0848319	0.432993	0.19592	0.844673	0.913527
d286_1465	1	1681631	1683565	+	BPSL1963,hypothetical protein BPSL1963, 99.69% id, evalue: 0.0	3094772	BPSL1963	-	-	289.606	215.497	252.551	0.426219	0.454568	0.937635	0.348432	0.527524
d286_1464	1	1681067	1681531	+	BPSL1964,hypothetical protein BPSL1964, 100% id, evalue: 9e-111	3094295	BPSL1964	-	-	407.348	1212.53	809.941	-1.57339	2.47219	-0.636439	0.524491	0.677386
d286_1463	1	1680530	1680850	-	BPSL1965,hypothetical protein BPSL1965, 100% id, evalue: 2e-75	3094296	BPSL1965	-	-	39.5336	104.512	72.0229	-1.40486	0.754013	-1.86318	0.0624374	0.154797
d286_1462	1	1679000	1680313	+	BPSL1966,tRNA processing exoribonuclease BPSL1966, 99.54% id, evalue: 0.0	3094823	BPSL1966	-	-	101.974	155.497	128.736	-0.610249	0.84286	-0.724021	0.469053	0.632993
d286_1461	1	1678286	1678894	-	BPSL1967,Trp repressor binding protein BPSL1967, 100% id, evalue: 3e-146	3094824	BPSL1967	-	-	41.5662	77.22	59.3931	-0.891946	1.89718	-0.470143	0.638253	0.768124
d286_1460	1	1677840	1678289	-	BPSL1968,hypothetical protein BPSL1968, 100% id, evalue: 2e-98	3093100	BPSL1968	-	-	11.0843	47.4704	29.2774	-2.08966	1.42517	-1.46625	0.14258	0.283825
d286_1459	1	1676384	1677805	-	BPSL1969,FAD-binding reductase BPSL1969, 100% id, evalue: 0.0	3093101	BPSL1969	-	-	344.226	241.348	292.787	0.511676	0.541153	0.945528	0.344389	0.523535
d286_3410	1	3924762	3925025	-	BPSL1969;FAD-binding reductase 2343149:2344570 forward	3093101	BPSL1969	-	-	0	10.3184	5.15918	-3.31844	1.95048	-1.70135	0.0888775	0.201302
d286_1458	1	1675381	1676352	-	BPSL1970,calcineurin-like phosphoesterase BPSL1970, 99.38% id, evalue: 0.0	3093267	BPSL1970	-	-	178.087	179.343	178.715	-0.00933132	1.13421	-0.00822717	0.993436	0.997459
d286_1456	1	1674091	1675032	+	BPSL1971,LysR family transcriptional regulator BPSL1971, 99.68% id, evalue: 0.0	3093268	BPSL1971	-	-	174.761	209.627	192.194	-0.263262	0.594257	-0.44301	0.657758	0.782419
d286_1455	1	1672143	1673855	-	BPSL1972,antibiotic resistance membrane protein BPSL1972, 100% id, evalue: 0.0	3092307	BPSL1972	-	-	116.076	176.881	146.479	-0.609177	0.796329	-0.764981	0.444283	0.613622
d286_1454	1	1669925	1672060	-	BPSL1973,antibiotic resistance protein BPSL1973, 99.58% id, evalue: 0.0	3092308	BPSL1973	-	-	0	39.3544	19.6772	-5.24951	1.68117	-3.12254	0.001793	0.00906401
d286_1453	1	1669725	1669928	-	BPSL1974,hypothetical protein BPSL1974, 100% id, evalue: 1e-42	3094873	BPSL1974	-	-	0	8.44509	4.22254	-3.02922	2.02836	-1.49343	0.135323	0.274242
d286_1452	1	1668830	1669711	-	BPSL1975,antibiotic resistance protein BPSL1975, 100% id, evalue: 0.0	3094874	BPSL1975	-	-	22.8251	22.6764	22.7507	0.00623305	1.742	0.0035781	0.997145	0.998425
d286_1450	1	1666816	1668492	+	BPSL1976,chemotaxis methyl-accepting membrane protein BPSL1976, 99.64% id, evalue: 0.0	3092697	BPSL1976	-	-	97.7262	110.842	104.284	-0.180004	0.79926	-0.225214	0.821813	0.898858
d286_1449	1	1665211	1666464	-	BPSL1977,fosmidomycin resistance protein fsr, 99.52% id, evalue: 0.0	3093901	BPSL1977	-	-	66.5059	92.6841	79.595	-0.477971	2.04278	-0.23398	0.815	0.894285
d286_1448	1	1664025	1664813	+	BPSL1978,5'-methylthioadenosine/S-adenosylhomocysteine nucleosidase BPSL1978, 100% id, evalue: 0.0	3092698	BPSL1978	-	-	163.923	115.3	139.612	0.506435	0.695634	0.72802	0.466601	0.63137
d286_1447	1	1661665	1664028	+	BPSL1979,helicase BPSL1979, 99.75% id, evalue: 0.0	3094437	BPSL1979	-	-	436.328	456.23	446.279	-0.0646234	0.39499	-0.163608	0.87004	0.92509
d286_1446	1	1658658	1661525	-	BPSL1980,valyl-tRNA synthetase valS, 100% id, evalue: 0.0	3094083	BPSL1980	-	-	953.225	640.61	796.918	0.573556	0.715813	0.801265	0.422978	0.594688
d286_1445	1	1657690	1658571	-	BPSL1981,UTP-glucose-1-phosphate uridylyltransferase galU, 100% id, evalue: 0.0	3092713	BPSL1981	-	-	694.631	696.889	695.76	-0.00477332	0.384171	-0.012425	0.990087	0.995608
d286_1444	1	1657054	1657629	+	BPSL1982,lipoprotein BPSL1982, 100% id, evalue: 8e-136	3094438	BPSL1982	-	-	127.242	185.137	156.19	-0.542208	0.734671	-0.738028	0.460497	0.627136
d286_1443	1	1654530	1656923	+	BPSL1983,two component system histidine kinase BPSL1983, 99.87% id, evalue: 0.0	3094759	BPSL1983	-	-	80.3613	278.934	179.648	-1.79463	2.07958	-0.862977	0.38815	0.56213
d286_1442	1	1653155	1654519	+	BPSL1984,hypothetical protein BPSL1984, 99.78% id, evalue: 0.0	3094760	BPSL1984	-	-	748.595	749.172	748.883	-0.0012876	0.395295	-0.00325733	0.997401	0.998425
d286_1441	1	1652454	1653158	+	BPSL1985,two component system response regulator BPSL1985, 100% id, evalue: 1e-175	3094683	BPSL1985	-	-	152.984	870.133	511.559	-2.50698	1.15081	-2.17844	0.0293732	0.0867778
d286_1440	1	1651740	1652126	+	BPSL1986,hypothetical protein BPSL1986, 100% id, evalue: 3e-89	3094684	BPSL1986	-	-	171.005	348.783	259.894	-1.02774	0.791869	-1.29786	0.194335	0.354475
d286_1439	1	1651234	1651464	+	BPSL1987,hypothetical protein BPSL1987, 100% id, evalue: 5e-52	3093642	BPSL1987	-	-	90.4798	142.864	116.672	-0.660658	0.725944	-0.910068	0.362787	0.539915
d286_1438	1	1650059	1651069	+	BPSL1988,oxidoreductase BPSL1988, 100% id, evalue: 0.0	3093643	BPSL1988	-	-	16.6265	53.378	35.0022	-1.67727	1.53048	-1.09591	0.273117	0.448784
d286_1437	1	1649000	1650019	+	BPSL1989,oxidoreductase BPSL1989, 100% id, evalue: 0.0	3093644	BPSL1989	-	-	38.7951	97.6942	68.2446	-1.33071	1.88498	-0.705954	0.480217	0.641223
d286_1436	1	1648075	1649007	+	BPSL1990,transcriptional regulatory protein BPSL1990, 100% id, evalue: 0.0	3093645	BPSL1990	-	-	0	82.9503	41.4752	-6.32524	1.64054	-3.85559	0.000115452	0.000867347
d286_1435	1	1646833	1647882	-	BPSL1991,sugar ABC transporter substrate-binding periplasmic protein BPSL1991, 99.71% id, evalue: 0.0	3093898	BPSL1991	-	-	0	109.272	54.6359	-6.72295	1.61509	-4.16258	3.14665e-05	0.000272384
d286_1434	1	1645587	1646711	-	BPSL1992,sugar ABC transporter membrane protein BPSL1992, 100% id, evalue: 0.0	3093899	BPSL1992	-	-	0	37.579	18.7895	-5.18345	1.89227	-2.73928	0.00615738	0.0249058
d286_1433	1	1644774	1645574	-	BPSL1993,ABC transporter ATP-binding protein BPSL1993, 100% id, evalue: 0.0	3092150	BPSL1993	-	-	8.31323	40.4735	24.3934	-2.27277	1.39761	-1.62618	0.103911	0.225727
d286_1432	1	1642760	1644715	-	BPSL1994,carbohydrate kinase BPSL1994, 99.85% id, evalue: 0.0	3092151	BPSL1994	-	-	70.1796	56.0138	63.0967	0.325189	0.710868	0.457453	0.647346	0.775772
d286_1431	1	1640764	1642704	-	BPSL1995,TPP-binding acetolactate synthase BPSL1995, 100% id, evalue: 0.0	3092053	BPSL1995	-	-	48.011	32.2169	40.1139	0.572459	0.754799	0.758427	0.448196	0.615738
d286_1430	1	1639847	1640767	-	BPSL1996,amine catabolism-like protein BPSL1996, 99.67% id, evalue: 0.0	3092054	BPSL1996	-	-	54.2096	20.2595	37.2345	1.41878	2.02655	0.700095	0.483868	0.644191
d286_1429	1	1639044	1639847	-	BPSL1997,hypothetical protein BPSL1997, 99.25% id, evalue: 0.0	3093299	BPSL1997	-	-	8.31323	33.3014	20.8073	-1.98952	1.27889	-1.55566	0.119789	0.251055
d286_1428	1	1638223	1638927	+	BPSL1998,branched amino acid transport system protein BPSL1998, 100% id, evalue: 1e-159	3093300	BPSL1998	-	-	16.8726	16.6336	16.7531	0.0222369	0.991173	0.0224349	0.982101	0.990592
d286_1427	1	1635959	1638226	+	BPSL1999,branched amino acid related transport system, bifunctional protein (membrane and ATP-binding) BPSL1999, 97.51% id, evalue: 0.0	3094719	BPSL1999	-	-	74.8191	37.114	55.9665	1.01225	2.09882	0.482294	0.629597	0.761459
d286_1426	1	1634995	1635930	+	BPSL2000,branched amino acid transport system, membrane protein BPSL2000, 99.36% id, evalue: 0.0	3094720	BPSL2000	-	-	11.0843	22.395	16.7396	-1.00588	1.41777	-0.709482	0.478025	0.639797
d286_1425	1	1634541	1634990	+	BPSL2001,thioesterase BPSL2001, 99.33% id, evalue: 1e-105	3091833	BPSL2001	-	-	62.769	41.0168	51.8929	0.612962	2.05106	0.298851	0.765054	0.859854
d286_1424	1	1633151	1634299	+	BPSL2002,iron-containing alcohol dehydrogenase BPSL2002, 99.74% id, evalue: 0.0	3091834	BPSL2002	-	-	498.832	398.778	448.805	0.32334	0.517643	0.624638	0.532208	0.683066
d286_1794	1	2104027	2105199	-	BPSL2002;iron-containing alcohol dehydrogenase 2386847:2387995 reverse	3091834	BPSL2002	-	-	102.385	290.323	196.354	-1.50488	1.21729	-1.23625	0.216365	0.383261
d286_1423	1	1632599	1632934	-	BPSL2003,hypothetical protein BPSL2003, 100% id, evalue: 5e-76	3094867	BPSL2003	-	-	66.5059	55.4282	60.967	0.263729	2.05018	0.128637	0.897645	0.943137
d286_1422	1	1631870	1632499	+	BPSL2004,phosphatase BPSL2004, 100% id, evalue: 7e-153	3094868	BPSL2004	-	-	77.8363	128.32	103.078	-0.719624	1.20712	-0.596151	0.551074	0.698765
d286_1421	1	1630979	1631656	-	BPSL2005,hypothetical protein BPSL2005, 100% id, evalue: 5e-163	3091940	BPSL2005	-	-	48.2571	53.1214	50.6893	-0.141306	1.02245	-0.138203	0.89008	0.938005
d286_1420	1	1629258	1630760	+	BPSL2006,hypothetical protein BPSL2006, 99.60% id, evalue: 0.0	3091941	BPSL2006	-	-	72.7865	188.714	130.75	-1.37234	0.642129	-2.13718	0.0325837	0.0941132
d286_1419	1	1628216	1628872	+	BPSL2007;hypothetical protein 2392284:2393978 reverse	3093972	BPSL2007	-	-	8.31323	8.10316	8.2082	0.0474424	1.46105	0.0324715	0.974096	0.986028
d286_1418	1	1625963	1626928	-	BPSL2008,LysR family transcriptional regulator BPSL2008, 100% id, evalue: 0.0	3093973	BPSL2008	-	-	137.998	42.1695	90.0839	1.70947	0.490892	3.48237	0.000496998	0.00307715
d286_1417	1	1622813	1625437	+	BPSL2009,alanyl-tRNA synthetase alaS, 100% id, evalue: 0.0	3094503	BPSL2009	-	-	427.358	776.708	602.033	-0.861988	0.451511	-1.90912	0.056247	0.14296
d286_1416	1	1621014	1622192	-	BPSL2010,lipid metabolism-like protein BPSL2010, 99.23% id, evalue: 0.0	3093635	BPSL2010	-	-	256.271	151.283	203.777	0.759786	0.467075	1.62669	0.103803	0.225658
d286_1415	1	1620446	1620685	+	BPSL2011,osmosis-related lipoprotein BPSL2011, 100% id, evalue: 7e-40	3093636	BPSL2011	-	-	0	11.7906	5.8953	-3.51009	1.98594	-1.76747	0.0771493	0.18044
d286_1414	1	1618487	1620196	-	BPSL2012,glutaminyl-tRNA synthetase glnS, 99.82% id, evalue: 0.0	3091627	BPSL2012	-	-	513.344	367.731	440.537	0.481575	0.455515	1.05721	0.290416	0.467272
d286_1413	1	1617661	1618143	+	BPSL2013,NUDIX family hydrolase BPSL2013, 100% id, evalue: 1e-111	3094195	BPSL2013	-	-	308.839	205.527	257.183	0.587754	0.440343	1.33476	0.181954	0.340341
d286_1412	1	1617298	1617642	+	BPSL2014,hypothetical protein BPSL2014, 100% id, evalue: 1e-81	3094196	BPSL2014	-	-	494.047	308.454	401.251	0.679182	0.580598	1.1698	0.242083	0.414345
d286_1411	1	1614869	1616968	+	BPSL2015,membrane attached glycosyl hydrolase BPSL2015, 99.56% id, evalue: 0.0	3091655	BPSL2015	-	-	324.071	197.253	260.662	0.716582	0.850943	0.842103	0.39973	0.573522
d286_1410	1	1613907	1614758	-	BPSL2016,hypothetical protein BPSL2016, 100% id, evalue: 4e-175	3091656	BPSL2016	-	-	115.83	44.2344	80.0321	1.38718	0.656222	2.11389	0.0345243	0.0981928
d286_1409	1	1612448	1613863	+	BPSL2017,di-heme cytochrome c peroxidase BPSL2017, 96.79% id, evalue: 0.0	3094838	BPSL2017	-	-	30.4819	36.7553	33.6186	-0.267802	2.00124	-0.133818	0.893547	0.940326
d286_4298	2	1020488	1022098	-	BPSL2017;di-heme cytochrome c peroxidase 2407186:2408571 reverse	3094838	BPSL2017	-	-	82.1665	303.913	193.04	-1.88808	1.14401	-1.65041	0.0988587	0.217481
d286_1408	1	1610631	1612214	-	BPSL2018,acid phosphatase BPSL2018, 100% id, evalue: 0.0	3094839	BPSL2018	-	-	16.6265	313.7	165.163	-4.23462	2.08797	-2.02811	0.0425493	0.115234
d286_1407	1	1609241	1610434	-	BPSL2019,trans-2-enoyl-CoA reductase BPSL2019, 98.99% id, evalue: 0.0	3091470	BPSL2019	-	-	129.439	109.425	119.432	0.242034	0.46959	0.515416	0.606262	0.743919
d286_1405	1	1607430	1608617	-	BPSL2020,HlyD family secretion protein BPSL2020, 99.75% id, evalue: 0.0	3091471	BPSL2020	-	-	0	6.30506	3.15253	-2.60735	2.17731	-1.19751	0.231109	0.400087
d286_1404	1	1605629	1607248	-	BPSL2021,drug-resistance related membrane protein BPSL2021, 100% id, evalue: 0.0	3094661	BPSL2021	-	-	0	8.30804	4.15402	-3.0058	2.03631	-1.4761	0.139917	0.279835
d286_1403	1	1603918	1605627	-	BPSL2022,drug-resistance related outer-membrane protein BPSL2022, 99.81% id, evalue: 0.0	3094662	BPSL2022	-	-	30.728	15.7658	23.2469	0.964658	0.93543	1.03125	0.302425	0.480489
d286_1402	1	1602982	1603614	+	BPSL2024,two component regulatory system response regulator BPSL2024, 99.51% id, evalue: 1e-147	3093363	BPSL2024	-	-	75.7217	25.0626	50.3922	1.59714	0.588731	2.71285	0.00667082	0.0265672
d286_1401	1	1601005	1602981	+	BPSL2025,two component regulatory system sensor kinase BPSL2025, 100% id, evalue: 0.0	3093611	BPSL2025	-	-	27.7108	35.2659	31.4883	-0.345133	1.77937	-0.193964	0.846204	0.913778
d286_1400	1	1599524	1600489	+	BPSL2026,lipoprotein BPSL2026, 99.69% id, evalue: 0.0	3093612	BPSL2026	-	-	0	12.5982	6.29912	-3.60557	2.01695	-1.78763	0.073835	0.174591
d286_1399	1	1597097	1599508	+	BPSL2027,fimbriae-like protein BPSL2027, 99.36% id, evalue: 0.0	3093013	BPSL2027	-	-	104.745	14.8313	59.7884	2.81833	0.819851	3.43762	0.000586859	0.0035465
d286_1398	1	1596213	1597052	+	BPSL2028,fimbriae-assembly chaperone BPSL2028, 100% id, evalue: 0.0	3093014	BPSL2028	-	-	17.1188	7.48853	12.3037	1.18898	1.72119	0.690788	0.489698	0.648499
d286_1397	1	1595689	1596195	+	BPSL2029,hypothetical protein BPSL2029, 100% id, evalue: 1e-114	3093364	BPSL2029	-	-	85.9034	7.84969	46.8765	3.45249	2.14749	1.60769	0.107904	0.232619
d286_1396	1	1595073	1595594	+	BPSL2030,hypothetical protein BPSL2030, 100% id, evalue: 2e-119	3093365	BPSL2030	-	-	211.422	82.728	147.075	1.35433	1.14726	1.1805	0.237802	0.409293
d286_1395	1	1594451	1594981	+	BPSL2031,hypothetical protein BPSL2031, 100% id, evalue: 1e-124	3092962	BPSL2031	-	-	30.4819	31.8553	31.1686	-0.0611878	1.83106	-0.0334167	0.973342	0.985768
d286_1394	1	1592723	1593619	+	BPSL2032,LysR family transcriptional regulator BPSL2032, 100% id, evalue: 0.0	3092963	BPSL2032	-	-	1070.22	260.104	665.163	2.0407	0.396149	5.15136	2.58605e-07	3.883e-06
d286_1393	1	1591023	1592282	-	BPSL2033,transport-related membrane protein BPSL2033, 99.76% id, evalue: 0.0	3092589	BPSL2033	-	-	2401.93	536.068	1469	2.16367	0.389155	5.55992	2.69903e-08	4.88122e-07
d286_1392	1	1589995	1590978	-	BPSL2034,hydrolase BPSL2034, 100% id, evalue: 0.0	3092590	BPSL2034	-	-	0	104.086	52.043	-6.65293	1.65	-4.03209	5.52833e-05	0.000453704
d286_1391	1	1589246	1589527	-	BPSL2035,regulatory protein BPSL2035, 100% id, evalue: 4e-63	3092674	BPSL2035	-	-	901.68	40.4235	471.052	4.47816	0.713228	6.27873	3.41358e-10	8.3241e-09
d286_1390	1	1588713	1588982	+	BPSL2036,hypothetical protein BPSL2036, 98.88% id, evalue: 9e-60	3092675	BPSL2036	-	-	192.025	27.7393	109.882	2.79173	1.12219	2.48777	0.0128548	0.0448074
d286_1388	1	1588165	1588293	-	BPSL2037,hypothetical protein BPSL2037, 100% id, evalue: 1e-24	3093746	BPSL2037	-	-	19.3975	2.29771	10.8476	3.08202	1.7959	1.71614	0.0861362	0.196439
d286_1387	1	1586699	1587241	+	BPSL2038;hypothetical protein 2433790:2434656 reverse	3093747	BPSL2038	-	-	122.028	65.6284	93.8284	0.893707	1.0121	0.883023	0.377224	0.552278
d286_1386	1	1582488	1583363	+	BPSL2040,hypothetical protein BPSL2040, 100% id, evalue: 0.0	3092998	BPSL2040	-	-	0	50.501	25.2505	-5.60931	1.66144	-3.37618	0.000735007	0.00427079
d286_1385	1	1579646	1582486	+	BPSL2041,hypothetical protein BPSL2041, 99.79% id, evalue: 0.0	3094115	BPSL2041	-	-	69.7693	90.8409	80.3051	-0.378466	0.879851	-0.430147	0.667088	0.789886
d286_1384	1	1579406	1579633	+	BPSL2042,hypothetical protein BPSL2042, 96% id, evalue: 1e-37	3094116	BPSL2042	-	-	0	9.05517	4.52759	-3.12914	2.09998	-1.49008	0.136204	0.275464
d286_1383	1	1579068	1579310	+	BPSL2042A,hypothetical protein BPSL2042A, 92.50% id, evalue: 6e-47	3091490	BPSL2042A	-	-	0	16.9461	8.47306	-4.03369	1.83285	-2.20078	0.0277515	0.0826432
d286_1382	1	1578392	1578835	+	BPSL2043,lipoprotein BPSL2043, 100% id, evalue: 2e-105	3091491	BPSL2043	-	-	24.9397	47.3523	36.146	-0.922016	1.81629	-0.507638	0.611707	0.747824
d286_1381	1	1577957	1578205	+	BPSL2044,hypothetical protein BPSL2044, 97.26% id, evalue: 5e-46	3093028	BPSL2044	-	-	24.9397	24.4283	24.684	0.0327145	1.96917	0.0166133	0.986745	0.993928
d286_1380	1	1577488	1577979	+	BPSL2045,lipoprotein BPSL2045, 100% id, evalue: 6e-118	3093029	BPSL2045	-	-	8.31323	52.0155	30.1644	-2.63455	1.43925	-1.8305	0.0671757	0.162742
d286_1379	1	1574193	1577510	+	BPSL2046,hypothetical protein BPSL2046, 99.64% id, evalue: 0.0	3092585	BPSL2046	-	-	205.426	245.351	225.389	-0.256417	2.34139	-0.109515	0.912794	0.950994
d286_1378	1	1572744	1574066	+	BPSL2047;hypothetical protein 2446979:2449387 reverse	3092586	BPSL2047	-	-	114.517	167.939	141.228	-0.550845	0.78209	-0.704325	0.48123	0.642144
d286_1377	1	1571068	1571661	+	BPSL2048,hypothetical protein BPSL2048, 100% id, evalue: 4e-147	3092178	BPSL2048	-	-	22.1686	69.0466	45.6076	-1.63538	1.65582	-0.987656	0.323321	0.501371
d286_1376	1	1570562	1571071	+	BPSL2048A,hypothetical protein BPSL2048A, 98.82% id, evalue: 1e-122	3092179	BPSL2048A	-	-	8.31323	68.7351	38.5242	-3.03449	1.25177	-2.42417	0.0153436	0.0515206
d286_1375	1	1569544	1570377	+	BPSL2049,hypothetical protein BPSL2049, 100% id, evalue: 0.0	3093281	BPSL2049	-	-	130.897	93.2512	112.074	0.490373	1.02435	0.478718	0.632139	0.763236
d286_1374	1	1566734	1569541	+	BPSL2050,hypothetical protein BPSL2050, 99.25% id, evalue: 0.0	3093282	BPSL2050	-	-	821.937	382.602	602.269	1.10339	0.441654	2.49831	0.0124786	0.0435982
d286_1373	1	1565948	1566214	-	BPSL2051,hypothetical protein BPSL2051, 100% id, evalue: 3e-59	3093693	BPSL2051	-	-	127.817	65.6745	96.7456	0.959511	1.09984	0.872409	0.382985	0.557564
d286_1372	1	1564509	1565924	-	BPSL2052,hypothetical protein BPSL2052, 99.15% id, evalue: 0.0	3093694	BPSL2052	-	-	179.318	206.928	193.123	-0.205599	0.57687	-0.356404	0.721538	0.827926
d286_1371	1	1562631	1564481	+	BPSL2053,hypothetical protein BPSL2053, 99.84% id, evalue: 0.0	3092313	BPSL2053	-	-	108.728	378.895	243.812	-1.7996	0.917889	-1.96059	0.049927	0.130981
d286_1369	1	1560492	1561328	+	BPSL2055,hypothetical protein BPSL2055, 98.92% id, evalue: 0.0	3092165	BPSL2055	-	-	22.1686	23.8787	23.0237	-0.10378	1.83934	-0.0564226	0.955005	0.976505
d286_1368	1	1557559	1559961	-	BPSL2056,oxidase BPSL2056, 99.75% id, evalue: 0.0	3092166	BPSL2056	-	-	0	11.7494	5.87468	-3.50509	1.9693	-1.77987	0.0750977	0.176823
d286_1367	1	1557044	1557532	-	BPSL2057,hypothetical protein BPSL2057, 98.77% id, evalue: 1e-107	3092550	BPSL2057	-	-	16.6265	6.70887	11.6677	1.31452	1.70355	0.771635	0.44033	0.610715
d286_1366	1	1556449	1557009	-	BPSL2058,hypothetical protein BPSL2058, 98.92% id, evalue: 5e-133	3092551	BPSL2058	-	-	0	1.18941	0.594705	-0.203806	3.6433	-0.0559401	0.95539	NA
d286_1365	1	1556170	1556403	-	BPSL2059,hypothetical protein BPSL2059, 98.70% id, evalue: 4e-47	3091786	BPSL2059	-	-	0	2.7162	1.3581	-1.39076	3.39493	-0.409658	0.682057	0.800988
d286_1364	1	1555367	1555711	+	BPSL2060,hypothetical protein BPSL2060, 100% id, evalue: 4e-80	3091787	BPSL2060	-	-	0	1.13487	0.567435	-0.135346	3.57823	-0.0378249	0.969827	NA
d286_1363	1	1553821	1555350	+	BPSL2061,hypothetical protein BPSL2061, 99.80% id, evalue: 0.0	3094074	BPSL2061	-	-	8.31323	11.7214	10.0173	-0.484494	1.43615	-0.337356	0.735849	0.838916
d286_1362	1	1553109	1553819	+	BPSL2062,OmpA family protein BPSL2062, 100% id, evalue: 2e-171	3094075	BPSL2062	-	-	0	4.50102	2.25051	-2.11995	2.6475	-0.800738	0.423283	0.594977
d286_1361	1	1549804	1553028	+	BPSL2063,hypothetical protein BPSL2063, 100% id, evalue: 0.0	3093202	BPSL2063	-	-	93.2509	18.2254	55.7381	2.35479	0.735462	3.20178	0.0013658	0.0072623
d286_1360	1	1549548	1549670	+	BPSL2064,hypothetical protein BPSL2064, 87.50% id, evalue: 4e-19	3093203	BPSL2064	-	-	0	0.225506	0.112753	2.18538	4.86572	0.449137	0.653333	NA
d286_1359	1	1548673	1549368	+	BPSL2065,two component system response regulator BPSL2065, 100% id, evalue: 2e-165	3093071	BPSL2065	-	-	0	3.57697	1.78848	-1.78886	2.59271	-0.68996	0.490219	0.648991
d286_1356	1	1547311	1547682	+	BPSL2066,hypothetical protein BPSL2066, 100% id, evalue: 5e-87	3093072	BPSL2066	-	-	0	24.2049	12.1025	-4.54868	1.75551	-2.59108	0.0095675	0.0351583
d286_1355	1	1547085	1547300	+	BPSL2067,hypothetical protein BPSL2067, 100% id, evalue: 2e-44	3093709	BPSL2067	-	-	56.3242	21.4475	38.8858	1.39047	0.717599	1.93767	0.0526634	0.135942
d286_1354	1	1546138	1546902	+	BPSL2068,two component system response regulator BPSL2068, 99.21% id, evalue: 0.0	3093710	BPSL2068	-	-	11.0843	84.8152	47.9498	-2.92591	1.30112	-2.24876	0.0245277	0.0747183
d286_4201	2	910442	910918	-	BPSL2068;two-component system response regulator 2474112:2474894 reverse	3093710	BPSL2068	-	-	0	200.862	100.431	-7.60114	1.67573	-4.53603	5.7324e-06	5.92149e-05
d286_1353	1	1544744	1545706	+	BPSL2069,LysR family transcriptional regulator BPSL2069, 99.35% id, evalue: 0.0	3093695	BPSL2069	-	-	248.45	200.287	224.368	0.310273	0.612866	0.506265	0.612671	0.748848
d286_1352	1	1543038	1544462	+	BPSL2070,hypothetical protein BPSL2070, 99.57% id, evalue: 0.0	3093696	BPSL2070	-	-	8.31323	9.29257	8.8029	-0.150334	1.44655	-0.103926	0.917228	0.953276
d286_1350	1	1542120	1542323	+	BPSL2071,hypothetical protein BPSL2071, 91.84% id, evalue: 3e-26	3093533	BPSL2071	-	-	0	3.34412	1.67206	-1.69223	2.58122	-0.65559	0.512088	0.668196
d286_1349	1	1541225	1541443	-	BPSL2072,hypothetical protein BPSL2072, 100% id, evalue: 3e-47	3093534	BPSL2072	-	-	70.6719	97.9798	84.3259	-0.473649	0.732707	-0.646437	0.517997	0.671797
d286_1348	1	1539005	1540483	-	BPSL2073,poly(3-hydroxybutyrate) depolymerase phaZ, 100% id, evalue: 0.0	3093222	BPSL2073	-	-	78.9031	658.297	368.6	-3.06198	0.53118	-5.76449	8.19072e-09	1.61374e-07
d286_1347	1	1535080	1538427	-	BPSL2074,alpha-amylase-like protein BPSL2074, 99.64% id, evalue: 0.0	3094840	BPSL2074	-	-	25.1038	13.9642	19.534	0.849609	1.61877	0.524848	0.599689	0.739009
d286_1346	1	1531688	1535083	-	BPSL2075,trehalose synthase BPSL2075, 99.56% id, evalue: 0.0	3094841	BPSL2075	-	-	0	42.8764	21.4382	-5.37292	1.81044	-2.96774	0.00299997	0.0137624
d286_1345	1	1529475	1531691	-	BPSL2076,glycogen branching enzyme glgB, 99.59% id, evalue: 0.0	3092569	BPSL2076	-	-	25.1859	10.0072	17.5965	1.33677	1.09616	1.2195	0.222655	0.390733
d286_1344	1	1527314	1529422	-	BPSL2077,glycogen operon-like protein BPSL2077, 99.86% id, evalue: 0.0	3094846	BPSL2077	-	-	16.6265	25.444	21.0352	-0.608933	1.70515	-0.357114	0.721006	0.827763
d286_1343	1	1525383	1527287	-	BPSL2078,trehalose trehalohydrolase BPSL2078, 99.84% id, evalue: 0.0	3094847	BPSL2078	-	-	16.6265	6.84453	11.7355	1.28485	1.68507	0.762486	0.44577	0.614289
d286_1342	1	1523164	1525386	-	BPSL2079,glucanotransferase BPSL2079, 99.05% id, evalue: 0.0	3091923	BPSL2079	-	-	42.715	13.3513	28.0331	1.67647	1.47874	1.13371	0.256916	0.430484
d286_1340	1	1520376	1522067	-	BPSL2080;glycosyl hydrolase 2497797:2500589 forward	3091924	BPSL2080	-	-	39.6977	16.2137	27.9557	1.28869	0.950867	1.35528	0.17533	0.330026
d286_1341	1	1522064	1523167	-	BPSL2080;glycosyl hydrolase 2497797:2500589 forward	3091924	BPSL2080	-	-	2.77108	23.8553	13.3132	-3.08567	1.71686	-1.79728	0.0722918	0.171603
d286_1338	1	1519682	1519813	+	BPSL2081;hypothetical protein 2500774:2501262 reverse	3094877	BPSL2081	-	-	5.54216	20.1077	12.8249	-1.84565	1.42704	-1.29334	0.195894	0.356225
d286_1339	1	1519841	1520170	+	BPSL2081;hypothetical protein 2500774:2501262 reverse	3094877	BPSL2081	-	-	0	27.8777	13.9389	-4.75235	1.71999	-2.76301	0.00572713	0.0235172
d286_1337	1	1519191	1519568	+	BPSL2082,hypothetical protein BPSL2082, 100% id, evalue: 2e-89	3094878	BPSL2082	-	-	16.6265	98.7434	57.6849	-2.56474	1.52535	-1.68141	0.0926827	0.207335
d286_1335	1	1517508	1518761	-	BPSL2083,GntR family transcriptional regulator BPSL2083, 99.52% id, evalue: 0.0	3091569	BPSL2083	-	-	278.358	130.141	204.249	1.09719	0.482565	2.27365	0.0229868	0.0708749
d286_1334	1	1515549	1517441	+	BPSL2084,hypothetical protein BPSL2084, 99.68% id, evalue: 0.0	3091570	BPSL2084	-	-	164.807	111.404	138.105	0.565892	0.785735	0.720208	0.471397	0.634142
d286_1332	1	1513875	1514378	-	BPSL2086,hypothetical protein BPSL2086, 95.21% id, evalue: 2e-113	3093762	BPSL2086	-	-	8.55941	29.9824	19.2709	-1.82054	1.33752	-1.36113	0.173473	0.32788
d286_2036	1	2365615	2366121	+	BPSL2086,hypothetical protein BPSL2086, 93.41% id, evalue: 3e-111	3094425	BPSL2086	-	-	136.13	394.511	265.32	-1.53624	0.938873	-1.63625	0.101786	0.222005
d286_2039	1	2367321	2367797	+	BPSL2088;hypothetical protein 2508020:2508742 forward	3094426	BPSL2088	-	-	8.31323	271.1	139.707	-5.01287	1.15486	-4.34069	1.42039e-05	0.000133512
d286_2042	1	2368813	2369655	+	BPSL2090,transferase BPSL2090, 99.29% id, evalue: 0.0	3093960	BPSL2090	-	-	55.996	136.703	96.3494	-1.28512	0.63732	-2.01644	0.0437543	0.118021
d286_2043	1	2369696	2370895	-	BPSL2091,hypothetical protein BPSL2091, 99.50% id, evalue: 0.0	3093961	BPSL2091	-	-	117.37	177.386	147.378	-0.594472	0.749394	-0.79327	0.42762	0.599092
d286_2044	1	2371035	2372450	-	BPSL2092,hypothetical protein BPSL2092, 99.58% id, evalue: 0.0	3093083	BPSL2092	-	-	149.247	214.121	181.684	-0.521417	0.463686	-1.1245	0.260799	0.434544
d286_2045	1	2372683	2372973	-	BPSL2093,hypothetical protein BPSL2093, 98.96% id, evalue: 1e-63	3093084	BPSL2093	-	-	33.2529	175.314	104.283	-2.39618	1.79663	-1.33371	0.182298	0.340665
d286_2046	1	2373243	2373968	+	BPSL2094,osmolarity response regulator ompR, 100% id, evalue: 2e-176	3094372	BPSL2094	-	-	244.612	700.383	472.497	-1.51766	0.397337	-3.81958	0.000133682	0.000981982
d286_2047	1	2374056	2375393	+	BPSL2095,oxidative stress related two component system, sensor kinase BPSL2095, 100% id, evalue: 0.0	3093607	BPSL2095	-	-	229.545	190.235	209.89	0.270383	0.908103	0.297745	0.765898	0.860153
d286_2048	1	2375592	2376140	+	BPSL2096,hydroperoxide reductase BPSL2096, 100% id, evalue: 6e-135	3093608	BPSL2096	-	-	12401.8	2685.67	7543.74	2.20721	0.622631	3.54497	0.000392655	0.00250407
d286_2049	1	2376218	2376745	+	BPSL2097,hypothetical protein BPSL2097, 100% id, evalue: 7e-128	3093476	BPSL2097	-	-	1810.38	159.476	984.93	3.50515	0.545598	6.42442	1.32374e-10	3.40964e-09
d286_2050	1	2377113	2377601	-	BPSL2098,2-C-methyl-D-erythritol 2,4-cyclodiphosphate synthase ispF, 100% id, evalue: 4e-114	3092071	BPSL2098	-	-	0	44.943	22.4715	-5.441	1.68796	-3.22342	0.00126668	0.00678984
d286_2051	1	2377642	2378289	-	BPSL2099,2-C-methyl-D-erythritol 4-phosphate cytidylyltransferase ispD, 100% id, evalue: 2e-156	3092513	BPSL2099	-	-	146.558	72.9229	109.74	1.00582	0.536027	1.87644	0.0605955	0.151616
d286_2052	1	2378373	2381942	+	BPSL2100,transcription-repair coupling factor mfd, 99.92% id, evalue: 0.0	3093860	BPSL2100	-	-	665.463	357.455	511.459	0.896272	0.495018	1.81058	0.0702052	0.168165
d286_2053	1	2383183	2384352	+	BPSL2101,acetylornithine deacetylase BPSL2101, 100% id, evalue: 0.0	18093824	BPSL2101	-	-	206.227	782.639	494.433	-1.92503	0.631182	-3.04989	0.00228926	0.0111012
d286_2054	1	2384414	2385445	+	BPSL2102,threonine dehydratase BPSL2102, 99.71% id, evalue: 0.0	3094380	BPSL2102	-	-	75.0653	428.518	251.792	-2.51141	1.18237	-2.12405	0.0336657	0.0965648
d286_2056	1	2385905	2386360	+	BPSL2103,hypothetical protein BPSL2103, 98.52% id, evalue: 1e-92	3094381	BPSL2103	-	-	22.4148	65.1567	43.7858	-1.53616	0.770069	-1.99483	0.0460611	0.122898
d286_2058	1	2386912	2389470	-	BPSL2104,penicillin-binding protein BPSL2104, 99.88% id, evalue: 0.0	3093585	BPSL2104	-	-	170.841	311.749	241.295	-0.866694	0.601398	-1.44113	0.149547	0.293859
d286_2059	1	2389950	2390630	+	BPSL2105,hypothetical protein BPSL2105, 100% id, evalue: 2e-156	3093586	BPSL2105	-	-	360.24	666.368	513.304	-0.887216	2.45104	-0.361976	0.71737	0.82544
d286_2060	1	2390745	2391959	+	BPSL2106,hypothetical protein BPSL2106, 100% id, evalue: 0.0	3093805	BPSL2106	-	-	436.492	506.019	471.255	-0.213561	0.491857	-0.434193	0.664148	0.787815
d286_2061	1	2392143	2392574	+	BPSL2107,large-conductance mechanosensitive channel mscL, 100% id, evalue: 3e-97	3092570	BPSL2107	-	-	290.591	658.481	474.536	-1.18068	0.579165	-2.03858	0.0414915	0.113245
d286_2062	1	2392940	2393383	+	BPSL2108,hypothetical protein BPSL2108, 100% id, evalue: 5e-105	3093806	BPSL2108	-	-	275.34	1544.67	910.006	-2.48778	0.412167	-6.03584	1.58141e-09	3.52411e-08
d286_2063	1	2393564	2394421	-	BPSL2109,glyoxylate-like oxidoreductase BPSL2109, 100% id, evalue: 0.0	3093976	BPSL2109	-	-	100.908	190.317	145.612	-0.914042	0.618423	-1.47802	0.139402	0.27918
d286_2064	1	2394595	2394804	+	BPSL2110,hypothetical protein BPSL2110, 100% id, evalue: 2e-46	3093977	BPSL2110	-	-	70.1796	521.959	296.069	-2.89378	0.524024	-5.52222	3.34741e-08	5.89263e-07
d286_2067	1	2395544	2396473	+	BPSL2111,LysR family transcriptional regulator BPSL2111, 100% id, evalue: 0.0	3092956	BPSL2111	-	-	127.324	213.695	170.51	-0.74843	0.749401	-0.998704	0.317938	0.496736
d286_2068	1	2396719	2398047	-	BPSL2112,hydroxydechloroatrazine ethylaminohydrolase BPSL2112, 100% id, evalue: 0.0	3092957	BPSL2112	-	-	53.3069	146.743	100.025	-1.45959	0.729301	-2.00136	0.045354	0.121393
d286_2070	1	2398714	2399067	+	BPSL2113,purine catabolism-like protein BPSL2113, 99.15% id, evalue: 2e-81	3094679	BPSL2113	-	-	22.1686	63.1936	42.6811	-1.50754	1.65946	-0.908454	0.363639	0.540777
d286_2071	1	2399117	2400319	+	BPSL2114,hypothetical protein BPSL2114, 99.50% id, evalue: 0.0	3094680	BPSL2114	-	-	33.4991	209.056	121.277	-2.63742	0.824011	-3.20071	0.00137091	0.00728297
d286_2073	1	2401184	2401696	-	BPSL2115,ureidoglycolate hydrolase BPSL2115, 100% id, evalue: 4e-123	3094421	BPSL2115	-	-	39.9439	46.3436	43.1438	-0.216062	1.91567	-0.112786	0.9102	0.949423
d286_2074	1	2401693	2402706	-	BPSL2116,allantoicase BPSL2116, 99.70% id, evalue: 0.0	3094422	BPSL2116	-	-	52.6505	161.547	107.099	-1.61623	1.95672	-0.825987	0.408812	0.583144
d286_2075	1	2402935	2403459	-	BPSL2117,uricase BPSL2117, 100% id, evalue: 1e-125	3093924	BPSL2117	-	-	42.0585	74.1944	58.1265	-0.81678	0.63377	-1.28876	0.19748	0.358453
d286_2076	1	2403456	2404409	-	BPSL2118,hypothetical protein BPSL2118, 100% id, evalue: 0.0	3093925	BPSL2118	-	-	42.3047	150.232	96.2682	-1.82997	0.723278	-2.5301	0.0114029	0.0405301
d286_2077	1	2404555	2405511	-	BPSL2119,amino acid racemase BPSL2119, 95.06% id, evalue: 0.0	3091737	BPSL2119	-	-	0	57.4273	28.7137	-5.79514	1.79625	-3.22625	0.00125423	0.00674746
d286_2078	1	2405522	2406997	-	BPSL2120,transport-related membrane protein BPSL2120, 100% id, evalue: 0.0	3091738	BPSL2120	-	-	39.9439	139.577	89.7603	-1.80667	1.8992	-0.95128	0.341462	0.521484
d286_2079	1	2407167	2407862	-	BPSL2121,GntR family transcriptional regulator BPSL2121, 100% id, evalue: 4e-168	3093416	BPSL2121	-	-	58.1926	53.9472	56.0699	0.110275	2.01782	0.0546505	0.956417	0.976798
d286_2080	1	2408186	2409127	-	BPSL2122,L,D-carboxypeptidase A ldcA, 100% id, evalue: 0.0	3093417	BPSL2122	-	-	453.219	178.815	316.017	1.34137	0.847998	1.5818	0.113694	0.241342
d286_2081	1	2409183	2409779	-	BPSL2123,deaminase BPSL2123, 99.43% id, evalue: 4e-122	3091900	BPSL2123	-	-	77.0347	141.75	109.392	-0.880444	2.0972	-0.419819	0.674618	0.795004
d286_2082	1	2409776	2410177	-	BPSL2124,hypothetical protein BPSL2124, 100% id, evalue: 4e-89	3091901	BPSL2124	-	-	306.807	445.439	376.123	-0.538205	0.409912	-1.31298	0.18919	0.348616
d286_2084	1	2410979	2411473	-	BPSL2125,hypothetical protein BPSL2125, 100% id, evalue: 8e-119	3091514	BPSL2125	-	-	84.6914	427.291	255.991	-2.33684	0.597509	-3.91097	9.19254e-05	0.000714042
d286_2085	1	2411853	2413073	+	BPSL2126,transport-related, membrane protein BPSL2126, 100% id, evalue: 0.0	3091515	BPSL2126	-	-	2.77108	27.0477	14.9094	-3.26682	1.66787	-1.95868	0.0501502	0.131451
d286_2093	1	2424163	2425782	-	BPSL2127,GMP synthase guaA, 99.81% id, evalue: 0.0	3093632	BPSL2127	-	-	239.663	259.49	249.577	-0.114832	2.36826	-0.0484877	0.961328	0.979569
d286_2094	1	2425910	2426065	-	BPSL2128;hypothetical protein 2557157:2557810 reverse	3091512	BPSL2128	-	-	2.77108	3.03016	2.90062	-0.106634	2.04718	-0.0520881	0.958459	0.977516
d286_2095	1	2426062	2426562	-	BPSL2128,hypothetical protein BPSL2128, 98.06% id, evalue: 1e-101	3091512	BPSL2128	-	-	0	102.426	51.2128	-6.62952	1.6294	-4.0687	4.72766e-05	0.000396191
d286_2096	1	2426569	2428029	-	BPSL2129,inosine 5'-monophosphate dehydrogenase guaB, 100% id, evalue: 0.0	3092041	BPSL2129	-	-	1035.76	734.476	885.117	0.495748	0.386393	1.28302	0.199487	0.360599
d286_2097	1	2428447	2429211	-	BPSL2130,hypothetical protein BPSL2130, 99.61% id, evalue: 0.0	3091513	BPSL2130	-	-	8.31323	32.1798	20.2465	-1.94015	1.28253	-1.51275	0.130344	0.267245
d286_2099	1	2430600	2431283	+	BPSL2133,hypothetical protein BPSL2133, 99.56% id, evalue: 3e-164	3092030	BPSL2133	-	-	8.31323	49.2892	28.8012	-2.55573	1.33756	-1.91074	0.0560377	0.142556
d286_2100	1	2431666	2432586	+	BPSL2134,hypothetical protein BPSL2134, 100% id, evalue: 0.0	3093758	BPSL2134	-	-	55.4216	213.019	134.22	-1.94132	1.97161	-0.984636	0.324803	0.502914
d286_2101	1	2432723	2433046	-	BPSL2135,hypothetical protein BPSL2135, 100% id, evalue: 3e-72	3093759	BPSL2135	-	-	127.324	68.8064	98.0654	0.886414	0.772899	1.14687	0.251436	0.424289
d286_2102	1	2433052	2433465	-	BPSL2136,hypothetical protein BPSL2136, 100% id, evalue: 3e-101	3094452	BPSL2136	-	-	103.186	142.821	123.004	-0.467518	0.909179	-0.51422	0.607098	0.744177
d286_2103	1	2433587	2434033	+	BPSL2137,SsrA-binding protein smpB, 100% id, evalue: 5e-106	3092303	BPSL2137	-	-	172.072	145.116	158.594	0.244786	0.539546	0.453689	0.650053	0.77745
d286_2104	1	2434211	2435143	-	BPSL2138,hypothetical protein BPSL2138, 100% id, evalue: 0.0	3094453	BPSL2138	-	-	287.738	285.111	286.425	0.0127129	0.557326	0.0228105	0.981801	0.990508
d286_2105	1	2435223	2435657	-	BPSL2139,hypothetical protein BPSL2139, 100% id, evalue: 8e-100	3094444	BPSL2139	-	-	67.5726	104.849	86.2107	-0.634691	0.542009	-1.171	0.2416	0.414109
d286_2106	1	2435785	2438121	-	BPSL2140,phosphoenolpyruvate synthase ppsA, 100% id, evalue: 0.0	3092220	BPSL2140	-	-	1269.87	3361.59	2315.73	-1.40433	0.853655	-1.64508	0.0999539	0.21934
d286_2107	1	2438906	2439643	-	BPSL2141,hypothetical protein BPSL2141, 100% id, evalue: 4e-176	3094445	BPSL2141	-	-	8.31323	62.4052	35.3592	-2.89478	1.22225	-2.3684	0.017865	0.058469
d286_2108	1	2439991	2441892	-	BPSL2142,peptidase BPSL2142, 99.52% id, evalue: 0.0	3092352	BPSL2142	-	-	124.389	33.8982	79.1437	1.87459	0.715867	2.61862	0.0088285	0.0330582
d286_2110	1	2442427	2443242	+	BPSL2143,hypothetical protein BPSL2143, 100% id, evalue: 0.0	3092353	BPSL2143	-	-	141.571	214.371	177.971	-0.597842	1.42792	-0.41868	0.67545	0.79582
d286_2111	1	2443444	2444232	-	BPSL2144,RNA methylase BPSL2144, 100% id, evalue: 0.0	3094042	BPSL2144	-	-	66.5059	53.3661	59.936	0.318447	2.05189	0.155196	0.876666	0.929301
d286_2112	1	2444229	2444873	-	BPSL2145,ribonuclease HII rnhB, 99.07% id, evalue: 6e-153	3092384	BPSL2145	-	-	45.0758	3.65214	24.364	3.63236	0.801918	4.5296	5.90968e-06	6.05208e-05
d286_2113	1	2444873	2446039	-	BPSL2146,lipid-A-disaccharide synthase lpxB, 98.97% id, evalue: 0.0	3094043	BPSL2146	-	-	279.816	132.424	206.12	1.07998	0.634303	1.70262	0.0886391	0.200915
d286_2114	1	2446043	2446831	-	BPSL2147,UDP-N-acetylglucosamine acyltransferase lpxA, 100% id, evalue: 0.0	3093538	BPSL2147	-	-	288.457	185.215	236.836	0.639658	0.595884	1.07346	0.283065	0.459838
d286_2115	1	2446887	2447354	-	BPSL2148,(3R)-hydroxymyristoyl-ACP dehydratase fabZ, 100% id, evalue: 3e-112	3094303	BPSL2148	-	-	216.573	122.583	169.578	0.820626	0.542416	1.51291	0.130303	0.267245
d286_2116	1	2447500	2448585	-	BPSL2149,UDP-3-O-[3-hydroxymyristoyl] glucosamine N-acyltransferase lpxD, 99.72% id, evalue: 0.0	3093857	BPSL2149	-	-	696.336	402.346	549.341	0.791308	0.62118	1.27388	0.202707	0.365044
d286_2117	1	2448602	2449105	-	BPSL2150,outer membrane protein BPSL2150, 100% id, evalue: 1e-115	3092934	BPSL2150	-	-	596.577	465.416	530.997	0.358009	0.586196	0.610732	0.541377	0.69065
d286_2118	1	2449173	2451389	-	BPSL2151,outer membrane protein BPSL2151, 100% id, evalue: 0.0	3092935	BPSL2151	-	-	1534.34	2315.56	1924.95	-0.593727	0.416699	-1.42484	0.154205	0.300137
d286_2119	1	2451547	2452938	-	BPSL2152,membrane-bound protease BPSL2152, 99.57% id, evalue: 0.0	3092341	BPSL2152	-	-	224.413	496.338	360.376	-1.14577	1.10673	-1.03528	0.30054	0.477876
d286_2120	1	2452956	2454134	-	BPSL2153,1-deoxy-D-xylulose 5-phosphate reductoisomerase dxr, 100% id, evalue: 0.0	3094319	BPSL2153	-	-	325.22	479.277	402.248	-0.558867	0.490434	-1.13954	0.25448	0.427728
d286_2121	1	2454167	2454988	-	BPSL2154,phosphatidate cytidylyltransferase membrane protein BPSL2154, 100% id, evalue: 0.0	3092342	BPSL2154	-	-	44.5834	307.49	176.037	-2.78259	0.939866	-2.96062	0.00307021	0.0140521
d286_2122	1	2454982	2455737	-	BPSL2155,undecaprenyl pyrophosphate synthetase uppS, 100% id, evalue: 0.0	3093554	BPSL2155	-	-	252.907	467.685	360.296	-0.886477	1.28166	-0.691663	0.489149	0.648493
d286_2123	1	2455812	2456372	-	BPSL2156,ribosome recycling factor frr, 100% id, evalue: 2e-133	3093900	BPSL2156	-	-	304.819	874.894	589.856	-1.52097	2.4199	-0.628527	0.529659	0.681399
d286_2124	1	2456463	2457125	-	BPSL2157,uridylate kinase pyrH, 100% id, evalue: 1e-159	3093161	BPSL2157	-	-	212.489	789.038	500.764	-1.89187	0.703207	-2.69035	0.00713778	0.0280699
d286_2125	1	2457355	2458215	-	BPSL2158,elongation factor Ts tsf, 100% id, evalue: 0.0	3092745	BPSL2158	-	-	1209.66	966.308	1087.98	0.324124	0.712095	0.455169	0.648988	0.776679
d286_2126	1	2458419	2459159	-	BPSL2159,30S ribosomal protein S2 rpsB, 100% id, evalue: 0.0	3093074	BPSL2159	-	-	1394.09	1041.66	1217.87	0.42031	0.477215	0.880756	0.37845	0.553465
d286_2127	1	2459443	2459595	+	BPSL2159b;BPSL2159b BPSL2159b hypothetical protein 2590494:2590646 forward	18093825	BPSL2159b	-	-	0	18.2652	9.13262	-4.142	1.79607	-2.30615	0.0211021	0.0666794
d286_2128	1	2459639	2460454	+	BPSL2160,methionine aminopeptidase map, 100% id, evalue: 0.0	3094064	BPSL2160	-	-	39.4516	671.543	355.497	-4.091	0.6505	-6.28901	3.19504e-10	7.85557e-09
d286_2129	1	2460625	2463201	+	BPSL2161,PII uridylyl-transferase BPSL2161, 99.88% id, evalue: 0.0	3093139	BPSL2161	-	-	326.04	439.977	383.009	-0.432347	0.398694	-1.08441	0.278183	0.454598
d286_2130	1	2464361	2464930	+	BPSL2162,pseudouridylate synthase BPSL2162, 100% id, evalue: 4e-137	3093140	BPSL2162	-	-	39.5336	64.0869	51.8102	-0.699932	0.684925	-1.02191	0.306824	0.484887
d286_2131	1	2465123	2465656	-	BPSL2163,peptide deformylase def, 100% id, evalue: 9e-129	3093958	BPSL2163	-	-	45.2399	105.599	75.4193	-1.22598	0.733631	-1.67112	0.0946988	0.210835
d286_2132	1	2465653	2467728	-	BPSL2164,DNA ligase ligA, 99.86% id, evalue: 0.0	3092689	BPSL2164	-	-	217.148	167.649	192.398	0.372436	0.516419	0.72119	0.470793	0.634018
d286_2134	1	2468165	2469436	-	BPSL2165,hypothetical protein BPSL2165, 99.76% id, evalue: 0.0	3093959	BPSL2165	-	-	442.773	233.883	338.328	0.920413	0.514244	1.78984	0.0734801	0.173909
d286_2135	1	2469518	2472943	-	BPSL2166,chromosome partition protein BPSL2166, 99.74% id, evalue: 0.0	3091528	BPSL2166	-	-	1012.52	650.601	831.562	0.638014	0.370524	1.72192	0.0850838	0.194636
d286_2136	1	2473179	2474126	-	BPSL2167,hypothetical protein BPSL2167, 99.05% id, evalue: 0.0	3091529	BPSL2167	-	-	84.035	122.982	103.508	-0.547602	0.588302	-0.930818	0.351948	0.530015
d286_2137	1	2474391	2475623	+	BPSL2168,succinyldiaminopimelate transaminase BPSL2168, 99.51% id, evalue: 0.0	3093039	BPSL2168	-	-	117.534	377.004	247.269	-1.67999	0.6357	-2.64274	0.00822378	0.0311864
d286_2138	1	2475680	2476507	+	BPSL2169,2,3,4,5-tetrahydropyridine-2,6-carboxylate N-succinyltransferase dapD, 99.27% id, evalue: 0.0	3091791	BPSL2169	-	-	349.238	670.95	510.094	-0.941791	1.93553	-0.48658	0.626556	0.760043
d286_2139	1	2476507	2476881	+	BPSL2170,hypothetical protein BPSL2170, 100% id, evalue: 1e-86	3093040	BPSL2170	-	-	437.395	247.995	342.695	0.818215	0.553112	1.47929	0.139062	0.278874
d286_2140	1	2476985	2478094	+	BPSL2171,succinyl-diaminopimelate desuccinylase dapE, 100% id, evalue: 0.0	3091792	BPSL2171	-	-	133.195	96.6296	114.912	0.461725	0.89006	0.518757	0.60393	0.741975
d286_2141	1	2478150	2479031	+	BPSL2172,N5-glutamine S-adenosyl-L-methionine-dependent methyltransferase BPSL2172, 99.66% id, evalue: 0.0	3092954	BPSL2172	-	-	74.8191	103.054	88.9367	-0.461178	2.07821	-0.221911	0.824383	0.900027
d286_2142	1	2479035	2479337	+	BPSL2173,hypothetical protein BPSL2173, 74% id, evalue: 7e-38	3092955	BPSL2173	-	-	45.0758	18.5659	31.8208	1.27887	0.648169	1.97305	0.0484896	0.128001
d286_2143	1	2479334	2480773	+	BPSL2174,cardiolipin synthetase cls, 100% id, evalue: 0.0	3091505	BPSL2174	-	-	173.795	173.401	173.598	0.00272578	1.50501	0.00181113	0.998555	0.999059
d286_2144	1	2480886	2481365	-	BPSL2175,glutathione peroxidase gpo, 100% id, evalue: 1e-116	3094481	BPSL2175	-	-	196.437	411.607	304.022	-1.0665	0.455819	-2.33975	0.0192966	0.061995
d286_2145	1	2481511	2483451	+	BPSL2176,ABC transporter ATP-binding protein BPSL2176, 99.07% id, evalue: 0.0	3091506	BPSL2176	-	-	401.516	216.585	309.05	0.890932	0.505323	1.76309	0.0778846	0.18166
d286_2146	1	2483539	2483745	-	BPSL2177;hypothetical protein 2614525:2614857 reverse	3091617	BPSL2177	-	-	86.724	67.2995	77.0118	0.367859	0.707165	0.520188	0.602933	0.741208
d286_2147	1	2483969	2485345	-	BPSL2178,DNA repair protein RadA radA, 100% id, evalue: 0.0	3092056	BPSL2178	-	-	139.949	164.27	152.109	-0.229987	0.625373	-0.367759	0.713053	0.822541
d286_2148	1	2485356	2486426	-	BPSL2179,alanine racemase alr, 100% id, evalue: 0.0	3092804	BPSL2179	-	-	469.909	341.306	405.608	0.461085	0.383345	1.20279	0.229056	0.397574
d286_2150	1	2486662	2487945	+	BPSL2180,lysophospholipid transporter LplT BPSL2180, 100% id, evalue: 0.0	3091618	BPSL2180	-	-	235.661	242.348	239.005	-0.0409846	1.0554	-0.0388332	0.969023	0.983323
d286_2151	1	2488056	2488865	+	BPSL2181,phosphomethylpyrimidine kinase thiD, 100% id, evalue: 0.0	3091851	BPSL2181	-	-	50.3717	74.0958	62.2338	-0.55407	0.672437	-0.823974	0.409955	0.584107
d286_2152	1	2489098	2490246	-	BPSL2182,hypothetical protein BPSL2182, 98.61% id, evalue: 0.0	3093748	BPSL2182	-	-	264.995	100.541	182.768	1.39758	0.493606	2.83137	0.00463491	0.0198426
d286_2153	1	2490243	2491631	-	BPSL2183;phage-related DNA polymerase 2621248:2622102 reverse	3093749	BPSL2183	-	-	290.673	179.058	234.865	0.69845	0.575339	1.21398	0.224755	0.393205
d286_2154	1	2491618	2492115	-	BPSL2184,ribosomal-protein acetyltransferase BPSL2184, 100% id, evalue: 3e-115	3093448	BPSL2184	-	-	99.2033	73.5427	86.373	0.430407	0.913038	0.471401	0.637354	0.767524
d286_2155	1	2492112	2492861	-	BPSL2185,family M22 non-peptidase BPSL2185, 100% id, evalue: 7e-172	3093449	BPSL2185	-	-	121.126	86.0388	103.582	0.49342	0.682722	0.722725	0.469849	0.633349
d286_2156	1	2493043	2493312	+	BPSL2186,acyl-CoA-binding protein BPSL2186, 98.88% id, evalue: 2e-60	3093962	BPSL2186	-	-	238.414	313.044	275.729	-0.392202	0.499241	-0.785596	0.432104	0.603667
d286_2157	1	2493758	2495299	+	BPSL2187,ATP-dependent RNA helicase BPSL2187, 99.42% id, evalue: 0.0	3093963	BPSL2187	-	-	210.949	737.257	474.103	-1.80546	0.429911	-4.19962	2.67365e-05	0.000234635
d286_2158	1	2495691	2496998	+	BPSL2188,isocitrate lyase aceA, 100% id, evalue: 0.0	3092651	BPSL2188	-	-	815.511	193.341	504.426	2.07657	0.34963	5.93935	2.86151e-09	6.01624e-08
d286_2159	1	2497258	2497692	-	BPSL2189,universal stress protein family protein BPSL2189, 100% id, evalue: 8e-103	3092701	BPSL2189	-	-	22.1686	133.341	77.7547	-2.58469	1.62736	-1.58827	0.112225	0.239504
d286_2160	1	2497972	2498874	-	BPSL2190,LysR family regulatory protein BPSL2190, 100% id, evalue: 0.0	3092702	BPSL2190	-	-	60.9637	46.7223	53.843	0.384787	2.02953	0.189594	0.849627	0.915665
d286_2161	1	2499013	2499816	+	BPSL2191,dehalogenase BPSL2191, 100% id, evalue: 0.0	3093354	BPSL2191	-	-	22.3327	14.9005	18.6166	0.589162	0.901375	0.653627	0.513352	0.668955
d286_2162	1	2499869	2501461	+	BPSL2192,malate synthase aceB, 100% id, evalue: 0.0	3092656	BPSL2192	-	-	575.766	221.471	398.618	1.37864	0.730562	1.88709	0.0591483	0.148935
d286_2163	1	2502153	2502560	-	BPSL2193,hypothetical protein BPSL2193, 100% id, evalue: 1e-93	3093355	BPSL2193	-	-	75.7217	83.7852	79.7535	-0.145108	0.611834	-0.237169	0.812526	0.891815
d286_2164	1	2502608	2503105	-	BPSL2194,ribonuclease activity regulator protein RraA menG, 100% id, evalue: 5e-115	3093172	BPSL2194	-	-	138.245	125.351	131.798	0.140077	0.654969	0.213869	0.830649	0.904698
d286_2165	1	2503235	2504098	+	BPSL2195,AraC family transcriptional regulator BPSL2195, 100% id, evalue: 0.0	3093293	BPSL2195	-	-	38.7951	35.6312	37.2132	0.12451	1.91443	0.0650376	0.948144	0.972128
d286_2166	1	2504702	2505169	-	BPSL2196,acetyltransferase BPSL2196, 100% id, evalue: 2e-111	3093294	BPSL2196	-	-	61.8664	72.4536	67.16	-0.227693	0.576615	-0.394878	0.692933	0.809215
d286_2167	1	2506254	2507663	-	BPSL2197,glutamyl-tRNA synthetase gltX, 99.79% id, evalue: 0.0	3093847	BPSL2197	-	-	420.604	708.764	564.684	-0.75332	0.572796	-1.31516	0.188455	0.347693
d286_2168	1	2508221	2509264	+	BPSL2198,exported phospholipase BPSL2198, 100% id, evalue: 0.0	3093563	BPSL2198	-	-	170.696	107.058	138.877	0.67231	1.27596	0.526906	0.598259	0.738055
[truncated: 4,072 more rows]

## Sheet: Induced in soil media
	Dataset 2: B. pseudomallei genes positively expressed in soil media
gene_id	chromosome	start	end	strand	gene_annotation	GeneID	Gene symbol	VFDB Virulent Factors	VFDB Related genes	Infected mice RPM	Cultured in SE media RPM	baseMean	log2FoldChange	lfcSE	stat	pvalue	padj
d286_3653	2	229521	231020	-	BPSS0172,hypothetical protein BPSS0172, 99.80% id, evalue: 0.0	3094961	BPSS0172	-	-	0	7490.27	3745.14	-12.822	1.60804	-7.97366	1.54038e-15	6.99636e-14
d286_1797	1	2106977	2108419	+	BPSL1617,hydroxylase BPSL1617, 99.79% id, evalue: 0.0	3093653	BPSL1617	-	-	0	6124.39	3062.2	-12.5315	1.61861	-7.74212	9.77699e-15	4.15522e-13
d286_3648	2	221482	225558	-	BPSS0167,hypothetical protein BPSS0167, 99.63% id, evalue: 0.0	3096619	BPSS0167	-	-	0	2714.25	1357.13	-11.3575	1.67224	-6.79178	1.10756e-11	3.36223e-10
d286_0660	1	738616	740376	-	BPSL0707,hypothetical protein BPSL0707, 99.15% id, evalue: 0.0	3092061	BPSL0707	-	-	0	2347.3	1173.65	-11.148	1.61559	-6.90022	5.19232e-12	1.66098e-10
d286_5252	2	2247453	2247935	+	BPSS1660,hypothetical protein BPSS1660, 100% id, evalue: 1e-118	3096461	BPSS1660	-	-	0	2174.52	1087.26	-11.0377	1.60174	-6.89103	5.53883e-12	1.76236e-10
d286_2277	1	2644366	2646729	+	BPSL2302,sensor kinase BPSL2302, 100% id, evalue: 0.0	3093892	BPSL2302	-	-	0	1906.92	953.458	-10.8482	1.61417	-6.72062	1.80959e-11	5.31067e-10
d286_4187	2	894388	894831	+	BPSS0665;alpha-ketoglutarate-dependent taurine dioxygenase 901100:901996 forward	3095541	BPSS0665	-	-	0	1176.17	588.083	-10.151	1.59112	-6.37982	1.77295e-10	4.52749e-09
d286_0320	1	337223	337819	-	BPSL0348,hypothetical protein BPSL0348, 99.49% id, evalue: 2e-145	3091481	BPSL0348	-	-	8.31323	7703.96	3856.14	-9.84119	1.13091	-8.70199	3.26103e-18	2.04244e-16
d286_0208	1	217973	218953	+	BPSL0245,ATPase BPSL0245, 100% id, evalue: 0.0	3092515	BPSL0245	-	-	0	931.604	465.802	-9.81472	1.66812	-5.8837	4.01189e-09	8.17492e-08
d286_1058	1	1212792	1214180	-	BPSL1136,hypothetical protein BPSL1136, 100% id, evalue: 0.0	3092971	BPSL1136	-	-	0	903.249	451.624	-9.77017	1.65529	-5.90238	3.58284e-09	7.40205e-08
d286_3660	2	239315	240400	+	BPSS0179,hypothetical protein BPSS0179, 99.44% id, evalue: 0.0	3096542	BPSS0179	-	-	0	895.362	447.681	-9.75748	1.62845	-5.99187	2.07436e-09	4.48817e-08
d286_1985	1	2310868	2311914	+	BPSL1434,hypothetical protein BPSL1434, 99.37% id, evalue: 0.0	3092673	BPSL1434	-	-	0	852.202	426.101	-9.68624	1.60499	-6.03509	1.58871e-09	3.52717e-08
d286_5335	2	2345132	2345710	-	BPSS1732,hypothetical protein BPSS1732, 100% id, evalue: 3e-131	3095058	BPSS1732	-	-	0	813.684	406.842	-9.61947	1.68409	-5.71198	1.11669e-08	2.16427e-07
d286_4457	2	1197518	1197952	-	BPSS0910,hypothetical protein BPSS0910, 100% id, evalue: 2e-102	3095039	BPSS0910	-	-	0	808	404	-9.60937	2.25662	-4.2583	2.05988e-05	0.000186834
d286_4299	2	1022102	1023769	-	BPSS0768;hypothetical protein 1030137:1030379 reverse	3095221	BPSS0768	-	-	0	794.357	397.179	-9.58475	2.48995	-3.84938	0.000118419	0.0008874
d286_4513	2	1257639	1262264	+	BPSS0960,Rhs-related membrane protein BPSS0960, 99.87% id, evalue: 0.0	3096497	BPSS0960	-	-	0	788.521	394.26	-9.57417	1.58698	-6.03294	1.61007e-09	3.56131e-08
d286_3664	2	246405	247487	+	BPSS0183,hypothetical protein BPSS0183, 100% id, evalue: 0.0	3096056	BPSS0183	-	-	0	761.624	380.812	-9.52407	1.68425	-5.6548	1.56027e-08	2.93785e-07
d286_4145	2	849018	849740	+	BPSS0627,ribonuclease BPSS0627, 99.58% id, evalue: 9e-179	3096094	BPSS0627	-	-	0	745.534	372.767	-9.49323	2.4593	-3.86014	0.00011332	0.000854571
d286_2629	1	3040102	3040965	+	BPSL2654,ABC transport ATP-binding subunit BPSL2654, 100% id, evalue: 0.0	3093568	BPSL2654	-	-	0	720.759	360.38	-9.44455	1.58802	-5.94737	2.7248e-09	5.7902e-08
d286_3665	2	247669	248328	+	BPSS0184,hypothetical protein BPSS0184, 99.54% id, evalue: 3e-156	3095906	BPSS0184	-	-	0	664.414	332.207	-9.32707	1.68712	-5.5284	3.23166e-08	5.72591e-07
d286_4556	2	1314967	1315737	-	BPSS1001,polyketide biosynthesis enoyl-CoA hydratase BPSS1001, 100% id, evalue: 0.0	3096344	BPSS1001	-	-	0	602.527	301.263	-9.18606	1.59026	-5.77644	7.62997e-09	1.50825e-07
d286_5334	2	2343215	2344786	-	BPSS1731,pigment biosynthesis-related tyrosinase BPSS1731, 100% id, evalue: 0.0	3094943	BPSS1731	-	-	2.77108	1566.18	784.474	-9.12241	1.56502	-5.82896	5.5774e-09	1.11736e-07
d286_4059	2	740669	741943	+	BPSS0547,serine hydroxymethyltransferase glyA, 99.76% id, evalue: 0.0	3096429	BPSS0547	-	-	0	576.369	288.185	-9.12202	1.58868	-5.74189	9.36234e-09	1.83848e-07
d286_3491	2	24685	25518	+	BPSS0026,hypothetical protein BPSS0026, 99.28% id, evalue: 0.0	3097114	BPSS0026	-	-	0	571.58	285.79	-9.10997	1.59191	-5.72265	1.04874e-08	2.03922e-07
d286_5441	2	2458720	2459895	-	BPSS1831,exopolysaccharide (EPS) biosynthesis related polysaccharide lipoprotein BPSS1831, 100% id, evalue: 0.0	3095991	BPSS1831	-	-	0	515.892	257.946	-8.96213	1.77735	-5.04242	4.59692e-07	6.42059e-06
d286_4728	2	1559582	1560901	-	BPSS1192,hypothetical protein BPSS1192, 98.87% id, evalue: 0.0	3097230	BPSS1192	-	-	0	504.753	252.376	-8.93056	1.68877	-5.28821	1.23521e-07	1.98635e-06
d286_4066	2	749707	750975	+	BPSS0554,(Fe-S)-binding protein BPSS0554, 100% id, evalue: 0.0	3097047	BPSS0554	-	-	0	493.939	246.969	-8.89936	1.59029	-5.59605	2.19296e-08	4.05222e-07
d286_1711	1	1976376	1976663	-	ref|WP_004192820.1| MULTISPECIES: hypothetical protein [pseudomallei group]			-	-	0	485.248	242.624	-8.87375	1.5895	-5.58273	2.3677e-08	4.3481e-07
d286_3651	2	228309	228812	-	BPSS0170,lipoprotein BPSS0170, 100% id, evalue: 9e-118	3096592	BPSS0170	-	-	0	481.215	240.608	-8.86168	1.61331	-5.49286	3.95486e-08	6.90071e-07
d286_4919	2	1834612	1834815	-	BPSS1364,cold shock-like protein cspD, 100% id, evalue: 5e-45	3096537	BPSS1364	-	-	0	440.684	220.342	-8.73481	1.62436	-5.37737	7.55802e-08	1.26677e-06
d286_3928	2	580130	581386	+	BPSS0425,heptosyltransferase (O-antigen related) BPSS0425, 100% id, evalue: 0.0	3096228	BPSS0425	-	-	11.4125	4742.86	2377.13	-8.7089	1.29588	-6.72043	1.81188e-11	5.31067e-10
d286_4526	2	1279254	1279988	-	BPSS0972,hypothetical protein BPSS0972, 100% id, evalue: 2e-180	3095232	BPSS0972	-	-	0	431.191	215.595	-8.70338	1.60983	-5.40639	6.43092e-08	1.09954e-06
d286_5339	2	2349950	2351128	-	BPSS1736,ABC transporter membrane protein BPSS1736, 100% id, evalue: 0.0	3095980	BPSS1736	-	-	0	417.716	208.858	-8.65752	1.62024	-5.34337	9.12342e-08	1.5079e-06
d286_5439	2	2455473	2456453	-	BPSS1829,glycosyltransferase BPSS1829, 99.68% id, evalue: 0.0	3095924	BPSS1829	-	-	0	416.541	208.271	-8.65353	1.81639	-4.76415	1.89654e-06	2.2083e-05
d286_5338	2	2349080	2349919	-	BPSS1735,ABC transporter membrane protein BPSS1735, 100% id, evalue: 0.0	3095267	BPSS1735	-	-	5.54216	2236.96	1121.25	-8.63933	1.2025	-7.18445	6.74773e-13	2.37568e-11
d286_2943	1	3391750	3392313	-	BPSL2957,hypothetical protein BPSL2957, 100% id, evalue: 1e-138	3094052	BPSL2957	-	-	0	385.527	192.764	-8.54185	1.59614	-5.35157	8.71952e-08	1.44919e-06
d286_5357	2	2370953	2372119	+	BPSS1754;acyltransferase 2404833:2405999 forward	3096686	BPSS1754	-	-	0	376.6	188.3	-8.50809	1.61108	-5.28098	1.28493e-07	2.0442e-06
d286_0460	1	492682	493215	-	BPSL0477,hypothetical protein BPSL0477, 99.44% id, evalue: 3e-115	3093252	BPSL0477	-	-	0	371.364	185.682	-8.4878	1.71852	-4.93902	7.85178e-07	1.0215e-05
d286_0497	1	538980	541424	-	BPSL0512,nitrite reductase BPSL0512, 99.39% id, evalue: 0.0	3092067	BPSL0512	-	-	8.31323	3003.71	1506.01	-8.48426	1.25747	-6.74707	1.50856e-11	4.48072e-10
d286_3020	1	3474106	3475950	-	BPSL3031,peptidoglycan synthetase FtsI ftsI, 100% id, evalue: 0.0	3094517	BPSL3031	-	-	0	363.977	181.988	-8.45885	1.59984	-5.28732	1.24121e-07	1.99061e-06
d286_0496	1	538509	538904	-	BPSL0511,nitrite reductase small subunit BPSL0511, 98.47% id, evalue: 3e-90	3094128	BPSL0511	-	-	0	361.782	180.891	-8.4501	1.66204	-5.08418	3.69215e-07	5.3519e-06
d286_5487	2	2508857	2511451	-	BPSS1871,chemotaxis-related histidine kinase BPSS1871, 99.54% id, evalue: 0.0	3094951	BPSS1871	-	-	0	360.958	180.479	-8.4468	1.67088	-5.05529	4.2974e-07	6.08799e-06
d286_3953	2	605967	606257	-	BPSS0448;hypothetical protein 613249:613701 reverse	3095892	BPSS0448	-	-	19.3975	6787.75	3403.57	-8.44617	1.54392	-5.47059	4.48534e-08	7.80343e-07
d286_3652	2	228919	229404	-	BPSS0171,hypothetical protein BPSS0171, 100% id, evalue: 4e-118	3096593	BPSS0171	-	-	8.31323	2814.94	1411.63	-8.3915	1.32354	-6.34019	2.29487e-10	5.7858e-09
d286_0753	1	867128	868405	-	BPSL0834,hypothetical protein BPSL0834, 99.76% id, evalue: 0.0	3094476	BPSL0834	-	-	0	345.128	172.564	-8.38221	1.63473	-5.12757	2.935e-07	4.33331e-06
d286_3851	2	477429	478511	+	BPSS0344,hypothetical protein BPSS0344, 100% id, evalue: 0.0	3096021	BPSS0344	-	-	0	341.923	170.961	-8.36861	2.49914	-3.34859	0.000812228	0.00464242
d286_0260	1	273016	274692	+	BPSL0295,natural resistance-associated macrophage protein BPSL0295, 98.75% id, evalue: 0.0	3093215	BPSL0295	-	-	30.4819	10028.5	5029.5	-8.35943	1.75283	-4.7691	1.85051e-06	2.15893e-05
d286_0331	1	351147	352436	+	BPSL0358,hypothetical protein BPSL0358, 99.77% id, evalue: 0.0	3093114	BPSL0358	-	-	8.31323	2670.56	1339.43	-8.31337	1.17054	-7.10218	1.22801e-12	4.24806e-11
d286_4028	2	698001	698516	+	BPSS0518,hypothetical protein BPSS0518, 100% id, evalue: 1e-126	3096785	BPSS0518	-	-	0	322.054	161.027	-8.28226	1.96755	-4.20942	2.56022e-05	0.000225345
d286_3400	1	3913117	3914514	-	BPSL3372,ethanolamine ammonia-lyase heavy chain eutB, 99.78% id, evalue: 0.0	3091794	BPSL3372	-	-	0	311.189	155.594	-8.2328	1.59829	-5.15101	2.59084e-07	3.883e-06
d286_5194	2	2148919	2149542	-	BPSS1606,hypothetical protein BPSS1606, 99.52% id, evalue: 5e-150	3096533	BPSS1606	-	-	0	310.109	155.055	-8.22776	1.61981	-5.07945	3.78533e-07	5.42717e-06
d286_5282	2	2282870	2284336	-	BPSS1685,lipopolysaccharide biosynthesis related membrane protein BPSS1685, 99.80% id, evalue: 0.0	3096487	BPSS1685	-	-	0	309.859	154.93	-8.2267	1.67677	-4.90627	9.2826e-07	1.17264e-05
d286_2705	1	3125089	3127452	-	BPSL2727,xanthine dehydrogenase large subunit xdhB, 100% id, evalue: 0.0	3092583	BPSL2727	-	-	0	308.73	154.365	-8.2213	1.90283	-4.32056	1.55634e-05	0.000144466
d286_4062	2	743732	745795	+	BPSS0550,NADH:flavin oxidoreductase / NADH oxidase BPSS0550, 99.85% id, evalue: 0.0	3095620	BPSS0550	-	-	0	305.984	152.992	-8.20848	1.594	-5.1496	2.61047e-07	3.90258e-06
d286_3449	1	3971141	3971920	-	BPSL3418,branched-chain amino acid ABC transporter ATP-binding subunit BPSL3418, 100% id, evalue: 0.0	3094089	BPSL3418	-	-	0	305.056	152.528	-8.20415	1.61659	-5.07497	3.87548e-07	5.54306e-06
d286_2916	1	3362857	3363483	-	BPSL2931,KHG/KDPG aldolase eda, 99.52% id, evalue: 1e-147	3092733	BPSL2931	-	-	0	301.073	150.536	-8.18519	1.62516	-5.03655	4.74001e-07	6.55885e-06
d286_3516	2	48552	48800	-	BPSS0049,hypothetical protein BPSS0049, 100% id, evalue: 3e-54	3095340	BPSS0049	-	-	0	297.775	148.887	-8.16918	1.6821	-4.85654	1.19457e-06	1.45949e-05
d286_5436	2	2451622	2452806	-	BPSS1826,glycosyltransferase BPSS1826, 99.24% id, evalue: 0.0	3095682	BPSS1826	-	-	0	297.206	148.603	-8.16655	1.65088	-4.94678	7.54499e-07	9.88826e-06
d286_3654	2	231055	231636	-	BPSS0173,hypothetical protein BPSS0173, 100% id, evalue: 1e-138	3095382	BPSS0173	-	-	11.0843	3119.53	1565.31	-8.12653	1.2849	-6.32464	2.53824e-10	6.31904e-09
d286_5774	2	2847330	2848319	-	BPSS2138,oligopeptide transport ATP-binding ABC transport protein oppD, 100% id, evalue: 0.0	3097002	BPSS2138	-	-	0	286.25	143.125	-8.11236	1.89636	-4.27785	1.88708e-05	0.000172475
d286_4358	2	1097397	1097831	+	BPSS0819,hypothetical protein BPSS0819, 97.92% id, evalue: 2e-99	3095286	BPSS0819	-	-	5.54216	1506.13	755.836	-8.06891	1.21887	-6.61999	3.59227e-11	1.00348e-09
d286_3913	2	559289	559981	-	BPSS0411,hypothetical protein BPSS0411, 99.13% id, evalue: 1e-165	3095740	BPSS0411	-	-	238.313	63955.5	32096.9	-8.06779	2.35193	-3.43029	0.000602931	0.00363469
d286_4787	2	1651080	1652405	-	BPSS1244,nitrate transporter BPSS1244, 100% id, evalue: 0.0	3096246	BPSS1244	-	-	5.54216	1502.77	754.158	-8.06746	1.33312	-6.05157	1.43443e-09	3.22071e-08
d286_1093	1	1252450	1253388	-	BPSL1191,hypothetical protein BPSL1191, 100% id, evalue: 0.0	3093909	BPSL1191	-	-	0	270.157	135.078	-8.02873	2.80939	-2.85782	0.00426566	0.018499
d286_5437	2	2452803	2454278	-	BPSS1827,hypothetical protein BPSS1827, 99.80% id, evalue: 0.0	3095683	BPSS1827	-	-	0	269.575	134.788	-8.02578	1.63733	-4.90174	9.49892e-07	1.19743e-05
d286_4552	2	1310939	1312618	-	BPSS0997,hypothetical protein BPSS0997, 100% id, evalue: 0.0	3096640	BPSS0997	-	-	0	268.352	134.176	-8.01914	1.59821	-5.01758	5.23269e-07	7.17386e-06
d286_2789	1	3219136	3219978	+	BPSL2808,capsular polysaccharide glycosyltransferase biosynthesis protein wcbB, 100% id, evalue: 0.0	3093047	BPSL2808	Capsule I	wcbB	0	266.442	133.221	-8.00879	1.63215	-4.9069	9.2526e-07	1.17134e-05
d286_1692	1	1956230	1956685	-	BPSL1750;MarR family transcriptional regulator 2062731:2063270 forward	3092880	BPSL1750	-	-	0	257.11	128.555	-7.95734	1.68776	-4.71474	2.42016e-06	2.71185e-05
d286_2634	1	3043753	3045447	+	BPSL2659,urease subunit alpha ureC, 99.65% id, evalue: 0.0	3092913	BPSL2659	-	-	0	256.248	128.124	-7.95257	1.59615	-4.98234	6.28207e-07	8.45663e-06
d286_3655	2	231672	234611	-	BPSS0174,chaperone BPSS0174, 99.69% id, evalue: 0.0	3095383	BPSS0174	-	-	16.6265	4008.51	2012.57	-7.90807	1.55219	-5.09477	3.49174e-07	5.07967e-06
d286_4984	2	1905691	1906593	-	BPSS1425,glycine-betaine binding ABC transporter permease BPSS1425, 100% id, evalue: 0.0	3096865	BPSS1425	-	-	0	245.904	122.952	-7.89314	1.59849	-4.93789	7.89732e-07	1.0215e-05
d286_1816	1	2129540	2131969	+	BPSL1598,transport-related, membrane protein BPSL1598, 99.88% id, evalue: 0.0	3094322	BPSL1598	-	-	0	242.351	121.176	-7.8721	1.60654	-4.90003	9.58232e-07	1.20284e-05
d286_3097	1	3559920	3563813	+	BPSL3097,hypothetical protein BPSL3097, 99.85% id, evalue: 0.0	3092436	BPSL3097	-	-	0	241.943	120.971	-7.86972	1.60089	-4.91584	8.84009e-07	1.12631e-05
d286_0414	1	447832	448170	+	BPSL0434,nitrogen regulatory protein P-II 1 glnB1, 100% id, evalue: 1e-75	3093665	BPSL0434	-	-	11.0843	2608.39	1309.74	-7.86745	1.21193	-6.49168	8.4883e-11	2.23475e-09
d286_4193	2	901988	903685	+	BPSS0671,trehalase BPSS0671, 99.82% id, evalue: 0.0	3096110	BPSS0671	-	-	0	236.275	118.137	-7.83545	1.61173	-4.86152	1.16485e-06	1.42905e-05
d286_3696	2	286240	286431	+	BPSS0211,hypothetical protein BPSS0211, 100% id, evalue: 1e-39	3095994	BPSS0211	-	-	8.31323	1892.06	950.185	-7.81631	1.17787	-6.63596	3.2239e-11	9.04822e-10
d286_5393	2	2412615	2413367	+	BPSS1786,molybdenum transport-related, exported protein BPSS1786, 98.80% id, evalue: 8e-175	3096772	BPSS1786	-	-	0	230.758	115.379	-7.80138	1.60408	-4.86347	1.15348e-06	1.41802e-05
d286_2648	1	3060567	3061577	-	BPSL2673,undecaprenyl phosphate N-acetylglucosaminyltransferase wbiH, 100% id, evalue: 0.0	3093474	BPSL2673	-	-	0	228.761	114.381	-7.78882	1.61609	-4.81954	1.4389e-06	1.7366e-05
d286_4982	2	1903519	1904469	-	BPSS1423,glycine betaine/L-proline ABC transporter substrate-binding protein BPSS1423, 100% id, evalue: 0.0	3096295	BPSS1423	-	-	0	226.587	113.293	-7.77517	1.67312	-4.64711	3.3661e-06	3.64814e-05
d286_4063	2	745798	747723	+	BPSS0551,hypothetical protein BPSS0551, 99.69% id, evalue: 0.0	3095675	BPSS0551	-	-	0	220.962	110.481	-7.7389	1.63999	-4.71887	2.37161e-06	2.66247e-05
d286_0261	1	274685	275116	-	gb|AFR14187.1| hypothetical protein BPC006_I0297 [Burkholderia pseudomallei			-	-	11.0843	2337.93	1174.5	-7.70976	1.22966	-6.26983	3.61435e-10	8.72741e-09
d286_3018	1	3471162	3472568	-	BPSL3029,UDP-N-acetylmuramoylalanyl-D-glutamyl-2, 6-diamino pimelate--D-alanyl-D-alanyl ligase murF, 99.79% id, evalue: 0.0	3093587	BPSL3029	-	-	0	215.716	107.858	-7.7041	1.62446	-4.74255	2.11047e-06	2.40101e-05
d286_0321	1	338364	338699	+	BPSL0349;hypothetical protein 372396:372953 forward	3092575	BPSL0349	-	-	229.999	47870	24050	-7.70107	2.34112	-3.28948	0.00100373	0.0055659
d286_1999	1	2326374	2326904	+	BPSL1420,intracellular septation protein A BPSL1420, 100% id, evalue: 3e-123	3094013	BPSL1420	-	-	0	210.274	105.137	-7.66731	1.59965	-4.79312	1.64208e-06	1.96192e-05
d286_5337	2	2347297	2348985	+	BPSS1734,sedolisin BPSS1734, 99.82% id, evalue: 0.0	3095121	BPSS1734	-	-	423.975	85813.7	43118.8	-7.66092	2.47847	-3.09099	0.00199492	0.00995393
d286_4920	2	1835466	1835678	+	BPSS1364a,30S ribosomal protein S21 rpsU, 98.57% id, evalue: 7e-43	3095643	BPSS1364a	-	-	0	206.018	103.009	-7.63785	1.61315	-4.73473	2.19342e-06	2.48115e-05
d286_2691	1	3110636	3110773	-	ref|WP_004185987.1| MULTISPECIES: hypothetical protein [pseudomallei group]			-	-	2.77108	557.076	279.923	-7.63106	1.55455	-4.90886	9.16068e-07	1.16218e-05
d286_4199	2	907378	908202	+	BPSS0676,hypothetical protein BPSS0676, 100% id, evalue: 0.0	3095091	BPSS0676	-	-	0	202.034	101.017	-7.60972	1.67961	-4.53065	5.88032e-06	6.0324e-05
d286_4201	2	910442	910918	-	BPSL2068;two-component system response regulator 2474112:2474894 reverse	3093710	BPSL2068	-	-	0	200.862	100.431	-7.60114	1.67573	-4.53603	5.7324e-06	5.92149e-05
d286_2626	1	3035922	3037184	+	BPSL2651,hypothetical protein BPSL2651, 100% id, evalue: 0.0	3094318	BPSL2651	-	-	22.1686	4266.24	2144.2	-7.58436	1.60276	-4.73205	2.22259e-06	2.50463e-05
d286_5775	2	2848321	2849223	-	BPSS2139,oligopeptide transport system permease oppC, 100% id, evalue: 0.0	3095292	BPSS2139	-	-	0	197.776	98.8878	-7.57899	1.79086	-4.23204	2.3158e-05	0.000207203
d286_3659	2	237438	239315	+	BPSS0178,hypothetical protein BPSS0178, 100% id, evalue: 0.0	3096156	BPSS0178	-	-	8.31323	1597.24	802.776	-7.57317	1.26313	-5.99554	2.0281e-09	4.42022e-08
d286_3515	2	47129	48484	+	BPSS0048,4-hydroxybenzoate transporter pcaK, 100% id, evalue: 0.0	3095372	BPSS0048	-	-	0	192.57	96.2852	-7.54032	1.66363	-4.53246	5.83014e-06	5.99125e-05
d286_2031	1	2363230	2363691	+	BPSL1393,exported avidin family protein BPSL1393, 100% id, evalue: 1e-109	3093398	BPSL1393	-	-	22.1686	4054.7	2038.43	-7.51092	1.58657	-4.73406	2.20077e-06	2.48474e-05
d286_5780	2	2855149	2855352	+	BPSS2144,hypothetical protein BPSS2144, 98.51% id, evalue: 4e-40	3095149	BPSS2144	-	-	0	186	93	-7.49023	1.67302	-4.47708	7.56693e-06	7.59245e-05
d286_3911	2	543214	555579	-	BPSS0409,hypothetical protein BPSS0409, 99.56% id, evalue: 0.0	3095229	BPSS0409	-	-	186.319	32426	16306.2	-7.44251	1.17582	-6.32963	2.45752e-10	6.1482e-09
d286_2954	1	3403644	3404639	-	BPSL2968,L-arabinose transport system, exported protein BPSL2968, 100% id, evalue: 0.0	3092606	BPSL2968	-	-	0	176.588	88.2941	-7.41545	1.60468	-4.62114	3.81636e-06	4.08405e-05
d286_5781	2	2855423	2857084	-	BPSS2145,hypothetical protein BPSS2145, 99.46% id, evalue: 0.0	3095443	BPSS2145	-	-	0	175.112	87.5558	-7.40319	2.05175	-3.60822	0.000308303	0.0020292
d286_1328	1	1510997	1511710	-	BPSL1385,hypothetical protein BPSL1385, 100% id, evalue: 2e-176	3094348	BPSL1385	-	-	0	174.886	87.4429	-7.40147	1.60453	-4.61287	3.97147e-06	4.24242e-05
d286_0684	1	776860	777360	-	BPSL0733,hypothetical protein BPSL0733, 98.80% id, evalue: 5e-122	3094652	BPSL0733	-	-	0	174.774	87.3872	-7.40059	1.62443	-4.55581	5.21836e-06	5.44723e-05
d286_1785	1	2094104	2095075	-	BPSL1629,type-1 fimbrial protein subunit A BPSL1629, 99.07% id, evalue: 0.0	3094243	BPSL1629	-	-	0	174.051	87.0257	-7.39453	1.6039	-4.61035	4.01984e-06	4.28022e-05
d286_0184	1	193340	194758	-	BPSL0222,coniferyl aldehyde dehydrogenase calB, 99.79% id, evalue: 0.0	3091832	BPSL0222	-	-	0	171.969	85.9843	-7.37728	1.66184	-4.43923	9.02814e-06	8.90837e-05
d286_1300	1	1480085	1480786	+	BPSL1364,phosphate regulon two-component system response regulator phoB, 100% id, evalue: 5e-173	3094079	BPSL1364	-	-	0	170.661	85.3303	-7.36604	1.81627	-4.05559	5.00081e-05	0.000416734
d286_3448	1	3970389	3971144	-	BPSL3417,branched-chain amino acid ABC transporter ATP-binding subunit BPSL3417, 100% id, evalue: 0.0	3093119	BPSL3417	-	-	0	170.357	85.1785	-7.36363	1.60826	-4.57864	4.68012e-06	4.91124e-05
d286_4027	2	696340	697845	+	BPSS0517,hypothetical protein BPSS0517, 100% id, evalue: 0.0	3096829	BPSS0517	-	-	0	166.881	83.4403	-7.33372	1.78158	-4.11641	3.84816e-05	0.000326162
d286_0920	1	1053319	1054029	-	BPSL1008,exported fimbriae-related chaperone BPSL1008, 99.15% id, evalue: 1e-167	3091868	BPSL1008	-	-	0	166.43	83.2152	-7.32995	1.60374	-4.57054	4.86464e-06	5.09588e-05
d286_2432	1	2830941	2832023	+	BPSL2453,molybdenum cofactor biosynthesis protein A moaA, 99.72% id, evalue: 0.0	3093570	BPSL2453	-	-	0	165.882	82.9412	-7.32509	1.65525	-4.42537	9.62785e-06	9.42199e-05
d286_0679	1	768439	770256	-	BPSL0729,hypothetical protein BPSL0729, 99.83% id, evalue: 0.0	3094385	BPSL0729	-	-	0	164.864	82.432	-7.31636	1.61339	-4.53477	5.76672e-06	5.94662e-05
d286_1533	1	1763730	1765073	+	BPSL1893,type II/IV secretion system ATP-binding protein BPSL1893, 100% id, evalue: 0.0	3091433	BPSL1893	-	-	0	163.713	81.8564	-7.30622	1.60601	-4.54931	5.38233e-06	5.58898e-05
d286_4025	2	694817	695755	+	BPSS0515,hypothetical protein BPSS0515, 100% id, evalue: 0.0	3095506	BPSS0515	-	-	0	162.565	81.2824	-7.29592	1.83905	-3.96721	7.27184e-05	0.000579216
d286_4926	2	1842325	1843710	-	BPSS1370,L-serine dehydratase sdaB, 100% id, evalue: 0.0	3095866	BPSS1370	-	-	0	162.412	81.2062	-7.29457	1.71902	-4.24345	2.20112e-05	0.000197536
d286_2628	1	3038903	3040105	+	BPSL2653,branched-chain amino acid transport system permease BPSL2653, 99.75% id, evalue: 0.0	3092034	BPSL2653	-	-	5.54216	875.828	440.685	-7.287	1.23383	-5.906	3.50522e-09	7.29232e-08
d286_3088	1	3551319	3551555	+	BPSL3090,hypothetical protein BPSL3090, 98.72% id, evalue: 4e-45	3094158	BPSL3090	-	-	8.31323	1285.85	647.08	-7.26141	1.34693	-5.39109	7.00306e-08	1.18376e-06
d286_0382	1	406602	406931	+	BPSL0406,ferredoxin BPSL0406, 100% id, evalue: 1e-78	3092794	BPSL0406	-	-	0	156.816	78.4079	-7.24402	1.63224	-4.43809	9.07616e-06	8.94092e-05
d286_2034	1	2364529	2364912	+	BPSL1390,hypothetical protein BPSL1390, 98.43% id, evalue: 3e-89	3091640	BPSL1390	-	-	55.9139	8486.31	4271.11	-7.24302	0.715763	-10.1193	4.53712e-24	5.09355e-22
[truncated: 844 more rows]

## Sheet: Induced in the host
										Dataset 3: B. pseudomallei genes positively regulated during an infection of the host
[truncated: 476 more rows]
